# Supplementary material for: Patient hesitancy in perioperative clinical trial enrollment during the COVID-19 pandemic
Source: PLoS One. 2023 Jan 17;18(1):e0279643. doi: 10.1371/journal.pone.0279643 (PMC9844839; doi:10.1371/journal.pone.0279643)
Supplement: S1 Data — (XLSX) [file pone.0279643.s002.xlsx]

## Sheet: Before COVID-19 Consents
Patient Number	Age	Sex	Ethnicity	Race	ZCTA MAHI	ZCTA MEAL	ZCTA Unemployment Rate
1	72	M	N	Unknown	N/A	N/A	N/A
2	86	F	Unk	White	63949	2	3.93
3	81	M	N	White	61159	4	5.76
4	69	F	N	White	61159	4	5.76
5	66	M	N	White	74364	4	1.67
6	62	M	N	White	104577	3	4.44
7	75	M	N	White	104577	3	4.44
8	63	M	N	White	91563	4	2.05
9	69	F	N	White	108965	3	1.38
10	71	M	N	White	43235	1	7.22
11	87	M	N	White	52223	2	5.56
12	64	F	N	White	52223	2	5.56
13	75	M	N	White	68915	2	2.97
14	76	M	N	White	91484	3	3.83
15	63	M	N	White	83939	4	4.41
16	77	F	Unk	White	83939	4	4.41
17	74	M	N	White	96563	4	4.39
18	60	M	Unk	White	62966	3	6.52
19	66	M	N	White	57207	2	8.32
20	66	M	N	White	57207	2	8.32
21	80	M	N	White	57207	2	8.32
22	68	M	N	White	95037	3	5.41
23	74	M	N	White	95037	3	5.41
24	60	M	N	White	94375	3	1.61
25	61	F	Unk	White	61887	2	5.88
26	66	M	N	White	100972	3	4.56
27	60	M	N	White	100972	3	4.56
28	70	M	N	White	90302	2	4.95
29	67	M	N	White	101111	2	5.77
30	60	M	N	White	99943	3	3.7
31	77	M	N	White	109529	4	4.6
32	65	F	N	White	85781	2	6.9
33	76	F	N	White	109329	3	5.5
34	67	F	N	White	77184	2	4.14
35	82	F	N	White	136083	4	3.02
36	71	M	N	White	105014	4	3.8
37	65	M	UNK	White	105014	4	3.8
38	72	M	N	White	72821	2	4.93
39	82	F	N	White	72821	2	4.93
40	60	M	N	White	86731	3	3.98
41	65	F	N	White	86731	3	3.98
42	67	M	N	White	107740	2	5.26
43	80	F	N	White	55665	2	5.69
44	63	M	N	White	39928	2	7.39
45	66	F	N	White	45992	2	5.09
46	65	M	N	White	111209	4	3.53
47	70	M	UNK	White	141265	4	4.05
48	78	M	N	White	141265	4	4.05
49	85	M	N	White	128354	4	5.49
50	78	F	N	Unknown	128354	4	5.49
51	77	M	N	White	195889	4	4.28
52	68	M	N	White	195889	4	4.28
53	70	F	N	White	152240	4	2.77
54	70	M	Unk	White	152240	4	2.77
55	69	M	N	Asian	152240	4	2.77
56	67	M	N	White	135340	4	3.9
57	65	M	N	White	135340	4	3.9
58	74	F	N	White	157353	4	3.93
59	84	M	N	White	80943	2	3.99
60	63	M	UNK	White	105254	4	1.23
61	79	M	N	White	115446	4	3.05
62	77	M	N	White	115446	4	3.05
63	89	F	N	White	115446	4	3.05
64	71	M	N	White	140125	5	4.02
65	83	M	Unk	White	140125	5	4.02
66	71	M	Unk	Unknown	191310	4	3.59
67	61	M	N	White	185906	4	1.41
68	83	F	N	White	185906	4	1.41
69	72	F	N	White	90969	3	3
70	61	M	N	White	90969	3	3
71	73	M	Unk	White	90969	3	3
72	68	F	N	White	118721	4	2.83
73	69	M	Unk	Unk	151334	4	3.16
74	65	M	N	White	151334	4	3.16
75	68	M	Unk	Unknown	151334	4	3.16
76	76	F	N	White	126081	4	4.28
77	63	F	N	White	126081	4	4.28
78	62	M	N	White	90000	2	4.13
79	68	M	N	White	90000	2	4.13
80	70	M	N	Other	65224	2	5.88
81	76	F	N	White	65224	2	5.88
82	78	M	N	White	66961	2	5.1
83	76	F	N	White	66961	2	5.1
84	75	M	N	White	128466	4	2.75
85	69	M	N	White	128466	4	2.75
86	70	F	N	White	128466	4	2.75
87	60	F	N	White	128466	4	2.75
88	63	M	N	White	43411	1	9.77
89	80	F	N	White	77484	2	5.97
90	62	M	N	White	77484	2	5.97
91	86	M	N	White	77484	2	5.97
92	66	F	N	White	108070	4	3.77
93	69	F	N	White	108070	4	3.77
94	69	M	N	White	108070	4	3.77
95	64	M	Unk	White	108070	4	3.77
96	82	M	N	White	108070	4	3.77
97	67	M	N	White	108070	4	3.77
98	61	M	N	White	60596	1	4.98
99	66	M	N	White	84609	3	2.68
100	78	F	N	White	128651	4	4.32
101	65	F	N	White	128651	4	4.32
102	83	F	N	White	128651	4	4.32
103	71	M	N	White	128651	4	4.32
104	62	M	N	White	132948	4	3.14
105	76	M	N	White	132948	4	3.14
106	78	M	Unk	White	132948	4	3.14
107	67	M	N	White	132948	4	3.14
108	69	M	Unk	White	113489	3	4.35
109	68	M	N	White	100693	4	3.03
110	69	M	N	White	100693	4	3.03
111	63	M	N	White	144917	4	3.04
112	61	F	N	White	144917	4	3.04
113	70	M	N	White	144917	4	3.04
114	61	M	Unk	White	125922	3	3.19
115	67	M	N	White	125922	3	3.19
116	71	M	N	White	169623	4	2.05
117	86	M	N	White	169623	4	2.05
118	70	M	N	White	169623	4	2.05
119	64	M	N	White	169623	4	2.05
120	65	M	Unk	White	169623	4	2.05
121	78	M	N	White	169623	4	2.05
122	73	F	N	White	46224	1	6.92
123	60	F	N	White	46224	1	6.92
124	73	F	N	White	46224	1	6.92
125	77	M	N	White	81788	2	6.53
126	66	M	N	White	81788	2	6.53
127	75	M	N	White	81788	2	6.53
128	63	M	N	White	62927	1	3.53
129	64	M	N	White	88630	2	4.96
130	73	F	N	White	88630	2	4.96
131	73	F	N	White	88630	2	4.96
132	70	M	UNK	White	88630	2	4.96
133	71	F	N	White	88630	2	4.96
134	70	M	N	White	112761	4	3.29
135	73	F	Unk	White	112761	4	3.29
136	76	M	N	White	112761	4	3.29
137	69	M	Unk	Unknown	112761	4	3.29
138	71	M	N	White	112761	4	3.29
139	83	M	N	White	97778	4	2.53
140	69	M	N	White	80586	4	3.39
141	69	M	N	White	80586	4	3.39
142	63	M	N	White	80586	4	3.39
143	65	M	N	White	80586	4	3.39
144	62	F	N	White	80586	4	3.39
145	69	M	N	White	80586	4	3.39
146	61	M	N	White	80586	4	3.39
147	78	M	N	White	80586	4	3.39
148	84	F	N	White	184007	4	3.92
149	75	F	N	White	128083	4	2.93
150	61	M	N	White	89250	3	3.65
151	67	M	N	White	89250	3	3.65
152	80	M	N	White	89250	3	3.65
153	82	F	N	White	89250	3	3.65
154	64	M	N	White	89250	3	3.65
155	70	F	N	White	72574	2	4.36
156	78	F	N	White	93212	4	4.21
157	71	M	N	White	119602	4	5.56
158	77	M	UNK	White	123333	4	4.85
159	63	M	UNK	White	123333	4	4.85
160	74	M	N	White	123333	4	4.85
161	60	M	N	White	123333	4	4.85
162	75	M	N	White	123333	4	4.85
163	69	M	N	White	125204	2	5.12
164	68	M	N	White	73290	2	3.91
165	73	M	N	White	73290	2	3.91
166	64	M	N	White	73290	2	3.91
167	69	M	N	White	73290	2	3.91
168	80	M	N	White	73290	2	3.91
169	70	F	N	White	80586	4	3.39
170	60	M	Unk	White	85208	4	3.96
171	68	M	N	White	85208	4	3.96
172	75	F	N	White	68860	2	4.01
173	80	F	N	White	68860	2	4.01
174	67	M	N	White	68860	2	4.01
175	62	M	N	White	68860	2	4.01
176	69	M	N	Unknown	68860	2	4.01
177	66	M	N	White	68860	2	4.01
178	64	M	N	White	68860	2	4.01
179	77	M	N	White	68860	2	4.01
180	60	M	N	White	68860	2	4.01
181	76	M	N	White	128056	4	2.21
182	70	M	N	White	128056	4	2.21
183	69	F	N	White	149167	4	6.46
184	65	M	N	White	101477	2	4.46
185	65	M	N	White	105919	4	3.94
186	78	M	N	White	100680	4	3.66
187	68	F	Unk	White	100680	4	3.66
188	68	F	N	White	122607	4	4.12
189	82	M	N	White	142435	4	3.54
190	80	M	N	White	102249	3	4.66
191	79	F	N	White	102249	3	4.66
192	61	M	N	White	160963	4	2.68
193	69	M	N	White	141596	4	4.3
194	70	F	N	White	83519	2	4.34
195	63	M	N	White	83519	2	4.34
196	62	F	N	White	117535	4	4.02
197	76	M	N	White	117535	4	4.02
198	79	M	N	White	146958	4	6.36
199	80	M	N	White	142869	4	1.17
200	72	F	N	White	142869	4	1.17
201	76	F	N	White	100483	4	1.3
202	73	F	N	White	100483	4	1.3
203	80	F	N	White	96563	4	2.72
204	75	M	N	White	110280	4	3.93
205	62	F	N	White	110280	4	3.93
206	74	F	N	White	110280	4	3.93
207	61	M	Unk	White	110280	4	3.93
208	75	F	N	White	60579	1	5.31
209	65	F	Unk	White	60579	1	5.31
210	68	M	N	White	60579	1	5.31
211	60	F	N	White	128403	4	2.19
212	65	M	N	White	128403	4	2.19
213	68	F	N	White	128403	4	2.19
214	78	M	N	White	128403	4	2.19
215	69	M	N	White	103337	4	4.43
216	82	M	N	White	103337	4	4.43
217	76	M	N	White	78416	4	3.51
218	80	M	N	White	105065	5	4.41
219	69	M	N	White	105061	4	3.79
220	67	F	N	White	83208	3	3.65
221	76	M	N	White	65975	2	5
222	66	M	N	White	65975	2	5
223	78	M	N	White	65975	2	5
224	60	M	N	White	56737	1	4.72
225	62	F	N	White	62605	1	5.39
226	80	F	N	White	62605	1	5.39
227	63	M	N	White	62605	1	5.39
228	68	M	N	Asian	62605	1	5.39
229	63	M	N	Unknown	62605	1	5.39
230	64	M	N	White	74069	2	3.59
231	62	M	N	White	96486	4	2.78
232	60	M	N	White	96486	4	2.78
233	75	M	N	White	96486	4	2.78
234	71	F	N	White	96486	4	2.78
235	65	M	N	White	96486	4	2.78
236	62	M	N	Unk	72537	3	5.62
237	78	F	UNK	White	106955	4	2.85
238	73	M	Unk	White	106955	4	2.85
239	70	M	N	White	106955	4	2.85
240	76	M	N	White	101549	3	3.13
241	64	M	Unk	Asian	96522	3	3.52
242	70	M	N	White	96522	3	3.52
243	69	M	N	White	96522	3	3.52
244	74	M	N	White	133718	4	3.57
245	60	M	N	Unk	76157	2	5.52
246	85	M	N	White	83464	4	1.51
247	70	M	N	White	45856	4	8.44
248	72	M	N	White	70191	1	8.15
249	63	M	N	White	95675	2	6.13
250	74	M	N	White	128173	4	4.32
251	60	M	N	White	128173	4	4.32
252	66	M	N	White	128173	4	4.32
253	72	M	N	White	90528	2	4.22
254	80	F	N	White	90279	2	4.26
255	67	F	N	White	90279	2	4.26
256	66	F	N	White	90279	2	4.26
257	69	F	N	White	90279	2	4.26
258	72	M	N	White	82902	2	6.35
259	74	M	N	White	78011	2	3.33
260	70	F	Unk	White	78011	2	3.33
261	61	M	N	White	195494	5	2.91
262	76	M	N	White	178358	5	4.22
263	65	M	N	Asian	178358	5	4.22
264	72	M	N	White	132688	5	2.99
265	76	M	N	White	98978	5	2.57
266	71	M	N	White	90755	4	3.68
267	64	M	N	White	86787	4	2.82
268	72	F	N	White	86787	4	2.82
269	62	M	N	White	86787	4	2.82
270	62	M	N	White	126659	4	1.45
271	66	M	N	White	126659	4	1.45
272	71	M	N	White	126659	4	1.45
273	73	F	N	White	164583	5	2.82
274	73	M	N	White	157563	4	2.22
275	76	M	N	White	157563	4	2.22
276	73	M	N	White	121037	4	3.91
277	78	M	N	White	132399	5	3.38
278	67	M	N	White	132399	5	3.38
279	67	F	N	Other	241190	5	2.69
280	76	M	N	White	241190	5	2.69
281	67	M	N	White	112150	4	3.37
282	62	M	N	White	102214	4	3.13
283	60	F	N	White	129309	5	4.01
284	78	M	N	Asian	168361	4	3.35
285	62	M	N	Asian	168542	4	3.5
286	60	M	N	White	207702	4	4
287	75	M	N	White	207702	4	4
288	78	F	N	White	207702	4	4
289	76	M	N	White	207702	4	4
290	68	M	N	White	72489	2	4.1
291	77	M	N	White	78603	4	3.28
292	84	F	N	White	78603	4	3.28
293	71	F	N	White	96645	4	5.65
294	69	M	N	White	63805	2	4.54
295	81	M	N	White	78603	4	3.28
296	74	F	Unk	Unknown	86356	3	3.79
297	72	F	N	White	68590	4	5.54
298	60	M	N	White	83632	4	5.46
299	74	M	N	White	78689	3	6.17
300	65	M	N	White	87060	3	2.48
301	75	F	Unk	White	77019	3	3.67
302	74	M	N	White	77019	3	3.67
303	71	M	Unk	Unk	91174	4	3.5
304	67	F	N	White	59063	4	7.37
305	74	M	N	White	61694	2	4.51
306	66	M	N	White	75096	4	3.03
307	75	F	N	White	N/A	5	0
308	86	F	N	White	65486	4	5.33
309	80	F	N	White	74654	4	2.66
310	75	M	N	White	93184	2	5.92
311	67	M	N	White	51790	1	6.48
312	66	M	N	White	51790	1	6.48
313	79	F	Unk	White	81928	4	4.36
314	60	M	N	White	94360	3	4.97
315	63	F	Unk	White	42314	1	5.61
316	71	F	N	White	42314	1	5.61
317	75	M	Unk	Black	42314	1	5.61
318	74	M	N	White	82963	2	4.69
319	60	F	N	White	96066	3	5.83
320	67	M	N	White	90078	3	2.99
321	64	M	N	White	72422	2	3.59
322	72	M	N	White	78209	2	7.39
323	77	M	N	White	66805	4	5.27
324	66	M	N	White	74022	3	3.84
325	70	F	N	White	86625	3	4.39
326	63	M	N	White	92742	3	2.98
327	77	M	N	White	102392	4	2.02
328	63	M	N	White	75295	2	6.1
329	64	F	N	White	75295	2	6.1
330	61	M	N	White	89288	4	6.53
331	77	M	N	White	42595	1	7.88
332	70	M	N	White	80701	2	2.26
333	65	F	N	White	102917	3	3.79
334	67	M	N	White	110344	3	1.96
335	76	F	N	White	104472	2	3.65
336	67	F	N	White	109254	3	2.98
337	66	M	N	White	106957	3	3.76
338	63	M	UNK	White	106957	3	3.76
339	76	M	Unk	White	118750	3	2.29
340	71	F	N	White	51979	2	4.09
341	60	M	N	White	94935	3	4.27
342	67	M	N	White	88188	3	2.78
343	60	M	N	White	68333	2	6.96
344	62	F	N	White	68333	2	6.96
345	83	F	Unk	Unk	86587	2	3.88
346	62	F	N	White	86587	2	3.88
347	62	M	UNK	White	148459	4	3.18
348	75	F	N	White	148459	4	3.18
349	72	F	N	White	135021	4	3.46
350	67	M	Unk	Unknown	59417	2	0
351	62	F	N	White	60625	3	1.19
352	68	M	N	White	78622	2	2.43
353	74	M	N	White	76450	2	6.52
354	73	M	N	White	57771	2	3.3
355	61	F	N	White	71429	3	2.7
356	62	M	N	White	101875	3	0
357	75	F	N	White	65663	2	4.38
358	75	M	N	White	65663	2	4.38
359	68	M	Unk	Unknown	65663	2	4.38
360	66	M	N	White	74000	2	2.57
361	71	M	N	White	85000	4	4.64
362	63	F	N	White	85000	4	2.04
363	75	M	N	White	85000	4	2.04
364	69	M	N	White	94018	3	7.73
365	73	F	N	White	118712	3	2.67
366	77	M	N	White	71556	3	3.27
367	66	M	Unk	White	73734	3	0.69
368	60	F	Unk	White	100170	4	1.67
369	76	F	N	White	86659	2	2.44
370	75	M	N	White	64340	2	4.01
371	63	M	N	White	74896	2	1.75
372	68	M	N	White	73046	1	4.71
373	64	M	Y	Other	94321	3	2.36
374	63	M	N	White	109817	4	2.48
375	63	F	Unk	Unknown	73750	1	3.57
376	62	M	N	White	75164	2	1.93
377	69	M	N	White	75164	2	1.93
378	68	F	N	White	79835	3	1.84
379	64	M	N	White	88262	3	2.55
380	70	M	N	White	59922	3	3.78
381	62	M	Unk	White	106190	4	5.32
382	69	M	N	White	70517	2	2.29
383	66	F	N	White	46250	2	1.13
384	67	M	N	White	57768	2	4.64
385	73	M	N	White	68594	2	4.55
386	66	M	N	White	68949	3	2.25
387	64	F	N	White	143141	4	4.66
388	65	M	N	White	109712	3	2.86
389	68	M	N	White	80129	2	3.64
390	79	M	N	Unknown	111758	4	2.47
391	78	F	N	White	97334	4	5.81
392	61	M	N	White	87788	2	5.48
393	74	F	N	White	113798	4	5.43
394	82	F	N	White	63057	2	6.05
395	61	M	N	White	81362	3	3.32
396	69	F	N	White	43039	1	8.25
397	79	F	N	White	100391	3	5.58
398	70	M	N	White	71340	2	5.59
399	83	F	N	White	136303	3	5.27
400	75	M	N	White	74036	2	2.78
401	62	M	N	White	48721	1	5.29
402	69	M	Unk	White	53592	2	5.58
403	68	F	N	White	54675	2	4.57
404	65	F	N	White	130810	4	3.35
405	66	M	N	White	81991	3	3.29
406	75	M	N	White	92134	4	2.44
407	69	M	N	White	65949	4	4.65
408	76	M	N	White	52783	1	6.56
409	66	M	N	White	63774	4	5.8
410	78	M	N	White	60457	3	6.05
411	81	M	N	White	60422	2	5.66
412	63	M	N	White	85811	3	4.02
413	67	M	N	White	80878	4	4.92
414	77	F	N	White	53302	2	6.03
415	77	M	N	White	53303	2	1.45
416	63	M	UNK	White	91019	4	5.32
417	73	M	N	White	76465	4	5.8
418	86	M	N	White	38087	1	8.21
419	73	M	N	White	64141	2	7.6
420	78	M	N	White	51665	1	5.53
421	67	F	N	White	55035	3	7.14
422	62	M	N	White	140394	4	4.72
423	70	F	N	White	30102	2	11
424	73	F	N	White	55542	2	7.59
425	62	F	N	White	89212	2	4.93
426	74	M	N	Asian	122881	4	4.44
427		M	N	White	N/A	N/A	N/A
428	73	M	N	White	N/A	N/A	N/A
					N/A	N/A	N/A
					N/A	N/A	N/A

## Sheet: Before COVID-19 Refusals
Patient Number	Age	Sex	Ethnicity	Race	ZCTA MAHI	ZCTA MEAL	ZCTA Unemployment Rate
1	68	F	N	White	60561	2	5.73
2	83	M	N	White	60561	2	5.73
3	70	F	N	White	40769	1	6.02
4	63	M	N	Asian	60823	2	2.65
5	73	M	N	White	83008	2	5.02
6	69	M	N	White	61798	4	4.08
7	79	F	N	White	73776	2	4.24
8	67	M	N	White	53223	2	4.87
9	73	F	N	White	73906	4	3.39
10	76	M	N	White	83939	4	4.41
11	72	M	N	White	94375	3	1.61
12	70	M	N	White	94375	3	1.61
13	75	M	N	White	104130	3	3.55
14	73	F	N	White	76875	2	6.22
15	60	M	N	White	97591	4	2.49
16	82	M	N	White	109670	4	3.35
17	78	M	Unk	Asian	109529	4	4.6
18	72	F	N	White	85781	2	6.9
19	70	M	N	White	105014	4	3.8
20	66	F	N	White	104710	2	1.87
21	60	F	N	White	111209	4	3.53
22	74	M	N	White	111209	4	3.53
23	79	M	N	White	111209	4	3.53
24	69	F	N	White	111209	4	3.53
25	74	M	N	White	141265	4	4.05
26	76	F	Unk	White	141265	4	4.05
27	67	M	N	White	124130	4	2.21
28	74	F	N	White	128354	4	5.49
29	74	M	N	White	152240	4	2.77
30	61	F	Unk	Unknown	152240	4	2.77
31	60	M	N	White	135340	4	3.9
32	60	M	N	White	157353	4	3.93
33	84	M	N	White	80943	2	3.99
34	64	F	N	White	83243	2	5.02
35	75	M	N	White	83243	2	5.02
36	83	F	N	White	115446	4	3.05
37	65	M	N	White	115446	4	3.05
38	71	F	N	White	140125	5	4.02
39	60	M	N	White	148235	4	1.29
40	82	F	N	White	191310	4	3.59
41	82	M	UNK	White	118721	4	2.83
42	80	M	N	White	151334	4	3.16
43	66	F	N	White	151334	4	3.16
44	74	M	N	White	151334	4	3.16
45	70	M	N	White	151334	4	3.16
46	69	M	N	White	151334	4	3.16
47	65	M	N	White	126081	4	4.28
48	76	M	N	White	65224	2	5.88
49	69	F	Unk	White	65224	2	5.88
50	75	M	N	White	66961	2	5.1
51	62	M	Unk	Unknown	66961	2	5.1
52	67	M	N	White	76538	2	4.32
53	60	F	N	White	56680	1	7.93
54	62	F	N	White	56680	1	7.93
55	65	M	N	White	77484	2	5.97
56	69	M	N	White	77484	2	5.97
57	66	M	N	White	108070	4	3.77
58	69	M	N	White	108070	4	3.77
59	61	M	N	White	108070	4	3.77
60	63	M	N	White	53322	1	5.25
61	63	M	N	White	132948	4	3.14
62	64	F	N	White	132948	4	3.14
63	76	F	N	White	102934	2	3.57
64	68	M	Unk	White	100693	4	3.03
65	67	M	N	White	100693	4	3.03
66	60	M	N	White	144917	4	3.04
67	60	M	N	White	144917	4	3.04
68	69	M	N	White	144917	4	3.04
69	66	F	N	White	144917	4	3.04
70	77	F	N	White	125922	3	3.19
71	69	M	N	Unk	169623	4	2.05
72	72	M	N	Black or African American	46224	1	6.92
73	66	M	N	White	46224	1	6.92
74	78	F	N	White	46224	1	6.92
75	70	M	N	White	81788	2	6.53
76	73	M	N	White	81788	2	6.53
77	72	F	N	White	81788	2	6.53
78	69	M	N	White	81788	2	6.53
79	70	M	Y	White	81788	2	6.53
80	74	M	N	White	81788	2	6.53
81	73	M	N	White	62927	1	3.53
82	80	F	N	White	88630	2	4.96
83	71	M	N	White	88630	2	4.96
84	84	M	N	White	88630	2	4.96
85	65	M	N	Unk	88630	2	4.96
86	70	F	N	White	88630	2	4.96
87	84	F	N	White	88630	2	4.96
88	71	M	N	White	88630	2	4.96
89	62	M	N	Unknown	112761	4	3.29
90	76	M	N	White	112761	4	3.29
91	72	M	N	White	112761	4	3.29
92	63	M	N	White	80586	4	3.39
93	67	M	N	White	80586	4	3.39
94	76	M	N	White	80586	4	3.39
95	74	M	N	White	128083	4	2.93
96	83	M	N	White	89250	3	3.65
97	83	F	N	White	89250	3	3.65
98	70	M	N	White	89250	3	3.65
99	68	F	N	White	89250	3	3.65
100	62	F	N	White	89250	3	3.65
101	76	F	N	White	89250	3	3.65
102	88	M	N	White	106283	4	2.99
103	79	M	N	White	93212	4	4.21
104	72	M	N	White	119602	4	5.56
105	72	M	N	White	123333	4	4.85
106	63	M	N	White	73290	2	3.91
107	68	F	N	White	73290	2	3.91
108	68	M	N	White	73290	2	3.91
109	72	F	N	White	73290	2	3.91
110	73	M	N	White	73290	2	3.91
111	83	M	Unk	White	73290	2	3.91
112	79	F	N	White	68860	2	4.01
113	70	M	N	White	68860	2	4.01
114	65	M	N	White	68860	2	4.01
115	60	M	N	White	68860	2	4.01
116	68	F	N	White	68860	2	4.01
117	71	F	Y	Unknown	68860	2	4.01
118	68	F	N	White	68860	2	4.01
119	75	M	Unk	White	68860	2	4.01
120	83	M	N	White	68860	2	4.01
121	64	F	N	White	127813	4	1.64
122	71	F	N	White	127813	4	1.64
123	67	M	N	White	127813	4	1.64
124	78	F	N	White	127813	4	1.64
125	64	M	N	White	127813	4	1.64
126	68	M	N	White	136863	4	4.82
127	74	M	N	White	128056	4	2.21
128	73	F	N	White	105919	4	3.94
129	60	M	N	White	105919	4	3.94
130	61	F	N	White	142435	4	3.54
131	82	M	N	White	88476	3	6.75
132	70	M	N	White	157987	4	3.38
133	61	M	N	White	90133	3	3.01
134	63	F	N	White	90133	3	3.01
135	73	F	N	White	90133	3	3.01
136	68	F	N	White	130893	4	2.91
137	UNK	UNK	UNK	UNK	83519	2	4.34
138	72	F	N	White	100483	4	1.3
139	64	F	N	White	96563	4	2.72
140	75	M	N	Black	96563	4	2.72
141	69	M	N	White	38300	2	13.46
142	76	M	N	White	57649	2	8.42
143	62	M	Unk	White	109149	4	3.93
144	75	F	N	White	128403	4	2.19
145	63	M	N	White	103337	4	4.43
146	71	F	N	White	78416	4	3.51
147	75	M	N	White	105061	4	3.79
148	65	M	Unk	White	103738	4	5.09
149	64	F	N	White	113958	4	3.28
150	74	F	N	White	113958	4	3.28
151	72	M	N	White	83208	3	3.65
152	70	M	N	White	83208	3	3.65
153	60	M	Unk	White	65975	2	5
154	65	F	Unk	Black	65975	2	5
155	80	F	Unk	Unknown	65975	2	5
156	72	M	N	White	65528	1	5.24
157	64	F	Y	Other	65528	1	5.24
158	79	M	N	White	56737	1	4.72
159	81	M	Unk	Unk	62605	1	5.39
160	61	M	N	White	62605	1	5.39
161	77	M	N	White	74069	2	3.59
162	75	F	Unk	White	74069	2	3.59
163	77	F	N	White	74069	2	3.59
164	73	M	N	White	96486	4	2.78
165	82	F	N	White	72537	3	5.62
166	68	F	N	White	106955	4	2.85
167	82	F	N	White	101549	3	3.13
168	71	M	N	White	101549	3	3.13
169	64	M	N	White	95563	3	3.87
170	69	M	N	White	52373	1	8.38
171	64	F	N	White	95675	2	6.13
172	70	M	N	White	128173	4	4.32
173	69	M	N	White	83631	2	3.68
174	67	F	N	White	106633	3	3.3
175	69	M	N	White	106633	3	3.3
176	70	M	N	White	90279	2	4.26
177	61	M	N	Other	78011	2	3.33
178	64	M	Unk	White	178358	5	4.22
179	84	M	N	White	132688	5	2.99
180	81	F	N	White	111587	4	2.73
181	67	M	N	White	111587	4	2.73
182	73	M	N	Asian	90755	4	3.68
183	79	M	N	Asian	195336	5	1.73
184	75	F	N	White	157563	4	2.22
185	64	M	N	White	121037	4	3.91
186	66	M	N	White	121037	4	3.91
187	76	F	N	White	241190	5	2.69
188	77	F	N	White	241190	5	2.69
189	66	F	N	White	101397	4	3.51
190	82	F	N	White	112150	4	3.37
191	62	M	N	Other	112150	4	3.37
192	69	M	N	White	102214	4	3.13
193	74	M	N	White	129309	5	4.01
194	65	M	N	White	129309	5	4.01
195	69	F	N	White	129309	5	4.01
196	70	M	N	White	168542	4	3.5
197	61	M	N	White	168542	4	3.5
198	71	F	N	White	72489	2	4.1
199	72	F	N	White	72489	2	4.1
200	65	M	N	White	78902	2	3.25
201	64	M	N	White	78902	2	3.25
202	69	F	N	White	78603	4	3.28
203	64	M	N	White	107683	4	2.84
204	82	F	Unk	White	96645	4	5.65
205	67	F	Unk	White	96645	4	5.65
206	76	F	N	White	103306	2	4.05
207	71	F	N	White	93306	3	2.77
208	74	F	N	White	93306	3	2.77
209	73	M	N	White	51456	2	4.51
210	75	M	N	White	63805	2	4.54
211	71	M	N	White	115129	4	2.05
212	81	F	N	Black or African American	68590	4	5.54
213	77	M	N	White	62888	4	0
214	84	M	N	White	77019	3	3.67
215	74	M	N	White	61694	2	4.51
216	75	M	N	White	61694	2	4.51
217	65	M	Unk	Unknown	63980	2	5.18
218	61	M	Unk	Unk	94360	3	4.97
219	67	M	UNK	White	82963	2	4.69
220	75	F	N	White	87326	3	4.77
221	61	F	N	White	90558	2	3.35
222	68	F	N	White	90558	2	3.35
223	70	M	N	White	101826	2	4.36
224	62	F	N	White	103182	2	2.05
225	72	F	N	White	58546	2	6.61
226	77	F	N	White	80430	2	3.49
227	90	M	N	White	80430	2	3.49
228	64	M	N	White	125125	4	2.57
229	71	M	N	White	72422	2	3.59
230	69	M	Unk	White	72471	2	4.56
231	70	M	Unk	White	86772	2	2.92
232	69	F	N	White	66805	4	5.27
233	67	M	N	White	43586	1	8.42
234	63	M	N	White	92742	3	2.98
235	73	F	Unk	White	102392	4	2.02
236	77	F	N	White	75295	2	6.1
237	59	M	N	White	75295	2	6.1
238	67	M	N	White	60486	2	3.97
239	63	M	N	White	55106	2	4.48
240	63	F	N	White	36347	3	11.05
241	70	M	N	White	65125	2	5.99
242	65	F	N	White	110344	3	1.96
243	61	F	N	White	104472	2	3.65
244	71	F	N	White	79235	2	4.23
245	66	M	N	White	57461	2	5.51
246	72	M	Unk	Unk	135021	4	3.46
247	67	F	N	White	135021	4	3.46
248	76	F	N	White	84500	3	2.47
249	66	F	N	White	101528	4	0
250	60	M	N	White	54856	2	6.94
251	69	M	N	White	94181	2	1.02
252	64	M	N	White	71206	2	0
253	66	M	N	White	106094	4	0
254	82	F	N	White	118712	3	2.67
255	70	M	N	White	52051	2	3.21
256	83	F	N	White	71556	3	3.27
257	67	M	N	White	74500	2	4.63
258	66	M	N	White	115417	4	1.44
259	76	M	N	White	107319	2	3.45
260	72	M	N	White	86659	2	2.44
261	72	M	N	White	86659	2	2.44
262	70	F	N	White	64340	2	4.01
263	81	M	N	White	122602	4	0.57
264	71	M	N	White	73046	1	4.71
265	72	M	N	White	73046	1	4.71
266	75	M	N	White	60898	3	2.53
267	74	F	N	White	60898	3	2.53
268	64	F	N	White	75164	2	1.93
269	65	F	N	White	88262	3	2.55
270	70	M	N	White	55034	2	4.26
271	67	M	N	White	86128	4	2.55
272	64	M	N	UNK	71857	2	7.17
273	61	F	N	White	62455	2	4.86
274	72	M	N	White	64375	2	1.74
275	75	F	N	White	59375	2	5.39
276	64	F	N	White	44156	2	5.72
277	71	F	N	White	35000	1	6.81
278	73	F	N	White	91786	4	0
279	65	M	Unk	White	59770	4	2.63
280	71	M	N	White	61250	2	2.16
281	69	F	N	White	70067	2	5.2
282	66	F	N	White	94722	3	0.38
283	62	F	N	White	101429	2	4.51
284	78	F	N	White	100391	3	5.58
285	69	F	N	White	85351	4	4.01
286	80	M	N	White	63806	2	2.84
287	71	F	N	White	40264	1	8.03
288	68	F	Y	Other	90424	4	5.59
289	84	F	N	White	87500	4	2.75
290	68	M	N	Other	44375	4	3.92
291	75	F	N	White	74489	3	2.3
292	81	F	N	Asian	40011	2	8.29
293	63	F	N	Asian	75474	4	1.95
294	80	M	N	White	62310	2	4.25
295	77	M	UNK	UNK	44647	1	7.55
296	77	F	Unk	White	101250	3	0
297	71	M	N	White	38825	1	6.73
298	65	F	N	White	43572	2	6.81
299	71	M	N	White	84671	4	5.35
300	N/A	M	N	White	N/A	N/A	N/A
301	N/A	M	N	White	N/A	N/A	N/A
302	73	M	N	White	N/A	N/A	N/A
303		UNK	UNK	UNK	N/A	N/A	N/A

## Sheet: During COVID-19 Consents
Patient Number	Age	Sex	Ethnicity	Race	ZCTA MAHI	ZCTA MEAL	ZCTA Unemployment Rate
1	70	M	N	White	75179	4	3.24
2	64	M	N	White	69346	3	4.82
3	62	M	N	White	108965	3	1.38
4	61	F	N	White	40913	2	5.31
5	71	M	N	White	129085	4	3.36
6	77	F	N	White	99297	4	2.91
7	65	M	Unk	White	97591	4	2.49
8	72	M	N	White	136083	4	3.02
9	72	F	N	White	69071	2	6.25
10	63	M	N	White	112153	4	2.3
11	70	M	Unk	White	64942	3	3.31
12	60	M	N	White	65708	2	3.9
13	74	M	N	Asian	124130	4	2.21
14	66	M	N	White	124130	4	2.21
15	69	F	N	White	157353	4	3.93
16	80	M	N	White	115446	4	3.05
17	71	M	N	White	148235	4	1.29
18	60	F	N	White	185906	4	1.41
19	67	M	N	White	108070	4	3.77
20	76	M	N	White	108070	4	3.77
21	65	M	N	White	52827	1	7.26
22	66	M	N	White	100672	3	4.9
23	62	M	N	White	102934	2	3.57
24	73	M	N	White	144917	4	3.04
25	77	M	N	White	125922	3	3.19
26	73	F	N	White	125922	3	3.19
27	69	M	N	White	81788	2	6.53
28	73	M	N	White	112761	4	3.29
29	67	M	N	White	97778	4	2.53
30	63	M	N	White	80586	4	3.39
31	71	M	N	White	119602	4	5.56
32	69	F	N	White	148854	4	3.36
33	68	F	N	White	123333	4	4.85
34	71	M	N	White	68860	2	4.01
35	68	M	N	White	127813	4	1.64
36	61	F	N	White	101477	2	4.46
37	62	M	N	White	155474	4	2.02
38	75	M	N	White	142435	4	3.54
39	72	F	N	White	102249	3	4.66
40	66	F	N	White	160963	4	2.68
41	73	M	N	White	106164	4	2.21
42	65	M	N	White	106164	4	2.21
43	79	M	N	White	100483	4	1.3
44	62	F	N	White	67805	4	6.9
45	74	M	N	White	128403	4	2.19
46	62	M	N	White	65975	2	5
47	65	M	N	White	65528	1	5.24
48	73	F	N	White	96486	4	2.78
49	65	M	N	White	170588	4	3.32
50	67	M	N	White	52373	1	8.38
51	61	F	N	White	70191	1	8.15
52	77	M	N	White	127981	3	4.05
53	66	M	N	White	90279	2	4.26
54	71	M	Unk	White	90279	2	4.26
55	62	M	N	White	78011	2	3.33
56	70	M	N	White	86570	2	3.74
57	63	M	Unk	White	195494	5	2.91
58	66	M	N	White	117137	4	4.51
59	69	F	N	White	157563	4	2.22
60	74	M	N	White	121037	4	3.91
61	71	M	N	White	112150	4	3.37
62	70	M	N	White	223917	5	5.62
63	76	M	N	White	168542	4	3.5
64	60	M	N	White	207702	4	4
65	79	M	N	White	72489	2	4.1
66	64	M	N	White	51456	2	4.51
67	75	M	Unk	Unknown	51456	2	4.51
68	63	M	N	White	75286	3	2.9
69	65	M	N	White	71981	4	4.79
70	61	M	N	White	77019	3	3.67
71	66	F	N	White	87326	3	4.77
72	68	M	N	White	96066	3	5.83
73	84	M	N	White	86625	3	4.39
74	66	M	N	White	92742	3	2.98
75	62	F	Unk	Unknown	85270	4	4.21
76	63	F	Unk	White	102917	3	3.79
77	79	F	N	White	109254	3	2.98
78	62	M	N	White	94935	3	4.27
79	68	F	N	White	120300	3	1.3
80	65	M	N	White	86587	2	3.88
81	67	M	N	White	60625	3	1.19
82	72	M	N	White	57771	2	3.3
83	72	M	N	White	63359	3	3.29
84	68	M	N	White	90605	2	1.56
85	60	M	N	White	118712	3	2.67
86	75	M	N	White	71556	3	3.27
87	63	F	N	White	97014	3	1.2
88	74	M	N	White	85585	3	2.67
89	74	M	N	White	64340	2	4.01
90	60	M	N	White	66737	2	4.83
91	66	M	N	White	79835	3	1.84
92	63	F	N	White	77036	3	3.52
93	62	M	N	White	68641	2	4.23
94	60	M	N	White	88262	3	2.55
95	68	M	N	White	75517	3	7.49
96	64	F	N	White	69651	4	2.98
97	69	M	N	White	63092	2	4.56
98	60	F	N	White	96064	4	3
99	68	M	N	White	127230	4	3.28
100	72	M	N	White	68375	2	2.37
101	79	M	N	White	98594	4	3.3
102	64	M	N	Asian	222188	4	4.75
103	68	M	N	White	103384	4	3.03
104	68	M	N	White	116250	5	3.35
105	64	M	N	White	127223	5	2.94
106	83	M	N	White	203557	5	3.45
107	74	M	N	White	71049	2	3.36
108	61	M	N	White	117637	4	1.86
109	70	M	N	White	96311	4	2.81
110	72	M	N	White	100705	4	2.65
111	73	M	N	White	65239	2	3.52
112	69	F	N	White	45081	2	6.45
113	70	M	N	White	72149	3	3.29
114	79	M	N	White	N/A	N/A	N/A

## Sheet: During COVID-19 Refusals
Patient Number	Age	Sex	Ethnicity	Race	ZCTA MAHI	ZCTA MEAL	ZCTA Unemployment Rate
1	72	M	N	White	73458	1	4.52
2	76	F	N	White	61798	4	4.08
3	73	F	Unk	White	73776	2	4.24
4	64	F	N	White	50889	2	5.04
5	61	M	N	White	78382	3	4.78
6	68	F	N	White	61887	2	5.88
7	62	F	N	White	85432	3	4.97
8	63	M	N	White	99943	3	3.7
9	73	F	N	White	51270	1	8.81
10	64	M	N	White	121458	4	3.27
11	64	F	N	White	42904	1	6.35
12	61	F	Unk	Unknown	55665	2	5.69
13	67	M	N	White	65708	2	3.9
14	71	F	N	White	65708	2	3.9
15	75	F	N	White	111209	4	3.53
16	81	M	N	White	65154	2	6.23
17	63	M	N	White	65154	2	6.23
18	66	M	N	White	65154	2	6.23
19	69	F	N	White	128354	4	5.49
20	62	M	N	White	148235	4	1.29
21	66	F	N	White	191310	4	3.59
22	64	M	N	White	151334	4	3.16
23	70	M	N	White	65224	2	5.88
24	64	F	N	White	65224	2	5.88
25	76	M	N	White	66961	2	5.1
26	71	M	N	White	43411	1	9.77
27	63	F	N	White	108070	4	3.77
28	75	F	N	White	59037	2	6.23
29	60	M	N	White	84609	3	2.68
30	63	M	Unk	White	132948	4	3.14
31	63	F	N	White	132948	4	3.14
32	81	M	N	White	46224	1	6.92
33	74	M	N	White	81788	2	6.53
34	61	M	N	White	81788	2	6.53
35	63	M	N	White	88630	2	4.96
36	67	M	N	White	112761	4	3.29
37	79	M	N	White	184007	4	3.92
38	63	M	N	White	89250	3	3.65
39	66	M	N	White	89250	3	3.65
40	79	M	N	White	106283	4	2.99
41	86	F	Unk	White	72574	2	4.36
42	65	M	N	White	93212	4	4.21
43	73	M	N	White	119602	4	5.56
44	81	F	N	White	119602	4	5.56
45	78	M	N	White	148854	4	3.36
46	81	M	N	White	123333	4	4.85
47	76	F	N	White	123333	4	4.85
48	60	M	N	White	125204	2	5.12
49	74	F	Unk	White	109839	4	3.53
50	72	F	N	White	73290	2	3.91
51	77	M	N	White	68860	2	4.01
52	73	M	N	White	68860	2	4.01
53	69	M	N	White	127813	4	1.64
54	80	F	N	White	128056	4	2.21
55	63	M	N	White	105919	4	3.94
56	76	M	N	White	145679	4	2.64
57	69	F	N	Asian	100680	4	3.66
58	62	M	N	White	106164	4	2.21
59	70	F	N	Black	43144	4	13.82
60	73	M	N	White	67805	4	6.9
61	80	M	N	Black	58105	2	7.68
62	68	M	N	White	105065	5	4.41
63	74	M	N	White	105065	5	4.41
64	67	M	N	White	56737	1	4.72
65	80	M	N	White	62605	1	5.39
66	60	M	Unk	White	62605	1	5.39
67	69	F	N	White	62605	1	5.39
68	84	F	N	Black	62605	1	5.39
69	61	F	N	White	62605	1	5.39
70	70	M	N	White	62605	1	5.39
71	70	M	N	White	106955	4	2.85
72	65	M	N	White	106955	4	2.85
73	66	M	N	White	96522	3	3.52
74	64	M	Unk	White	133718	4	3.57
75	80	F	N	White	133718	4	3.57
76	62	M	N	White	95563	3	3.87
77	64	M	N	White	99381	2	4.31
78	78	M	N	White	90279	2	4.26
79	65	F	N	White	78011	2	3.33
80	66	M	N	White	111587	4	2.73
81	63	M	N	White	86787	4	2.82
82	79	M	N	White	195336	5	1.73
83	72	M	N	White	157563	4	2.22
84	71	F	N	White	101397	4	3.51
85	73	F	N	White	101397	4	3.51
86	67	F	N	White	101397	4	3.51
87	80	F	N	White	102214	4	3.13
88	69	F	N	White	102214	4	3.13
89	68	M	N	White	168361	4	3.35
90	69	M	N	White	168361	4	3.35
91	82	M	N	White	168542	4	3.5
92	70	M	N	White	70068	2	3.05
93	77	M	N	White	78902	2	3.25
94	70	M	Unk	White	96645	4	5.65
95	70	M	N	White	96645	4	5.65
96	82	M	N	White	51456	2	4.51
97	66	M	Unk	White	95351	4	2.37
98	76	F	Unk	White	67773	4	3.83
99	64	F	N	White	74654	4	2.66
100	75	M	N	White	40173	1	8.83
101	78	M	Unk	Unknown	87326	3	4.77
102	62	F	N	White	83600	4	4.45
103	77	M	N	White	55106	2	4.48
104	65	M	N	White	47942	2	8.28
105	84	M	N	White	75792	2	5.56
106	60	M	N	White	106957	3	3.76
107	74	M	N	White	106686	2	2.91
108	76	M	N	White	86587	2	3.88
109	76	F	N	White	64909	2	3.2
110	73	M	N	White	71541	2	3
111	78	M	N	White	60625	3	1.19
112	78	M	N	White	78622	2	2.43
113	70	F	Unk	White	106094	4	0
114	71	M	N	White	52051	2	3.21
115	61	M	N	White	107319	2	3.45
116	73	F	N	White	122602	4	0.57
117	69	M	N	Asian	66737	2	4.83
118	62	F	N	White	88262	3	2.55
119	67	M	N	White	94771	4	3.86
120	64	F	Unk	White	69651	4	2.98
121	75	F	N	White	71725	1	4.84
122	65	M	N	White	53571	2	2.16
123	68	M	N	White	126799	4	5.11
124	63	F	N	White	85351	4	4.01
125	81	M	N	White	43110	2	6.83
126	71	M	N	White	44731	2	6.2
127	66	F	N	White	96487	4	2.56
128	79	M	N	White	56069	2	3.38
129	76	M	N	White	58290	3	2.62
130	75	M	N	White	61239	2	5.91
131	60	M	N	White	81381	4	8.46
132	65	F	N	White	55274	3	5.8
133	82	M	Unk	White	42329	1	6.86
134	63	F	N	Black	25855	1	11.43
135	68	M	N	White	63063	2	5.09
