# Supplementary material for: Patient hesitancy in perioperative clinical trial enrollment during the COVID-19 pandemic
Source: PLoS One. 2023 Jan 17;18(1):e0279643. doi: 10.1371/journal.pone.0279643 (PMC9844839; doi:10.1371/journal.pone.0279643)
Supplement: S4 Data — (XLSX) [file pone.0279643.s005.xlsx]

## Sheet: Pre-COVID Non-Approaches
Patient Number	Eligible	Missing inclusion	Exclusion criteria	Other	Refuse	Enrolled
1	0	0	0	over	0	0	Not assessed for eligibility due to study overlap
2	0	0	0	over	0	0
3	0	0	0	over	0	0
4	0	0	0	over	0	0
5	0	0	0	over	0	0
6	0	0	0	over	0	0
7	0	0	0	over	0	0
8	0	0	0	over	0	0
9	0	0	0	over	0	0
10	0	0	0	over	0	0
11	0	0	0	over	0	0
12	0	0	0	over	0	0
13	0	0	0	over	0	0
14	0	0	0	over	0	0
15	0	0	0	over	0	0
16	0	0	0	over	0	0
17	0	0	0	over	0	0
18	0	0	0	over	0	0
19	0	0	0	over	0	0
20	0	0	0	over	0	0
21	0	0	0	over	0	0
22	0	0	0	over	0	0
23	0	0	0	over	0	0
24	0	0	0	over	0	0
25	0	0	0	over	0	0
26	0	0	0	over	0	0
27	0	0	0	over	0	0
28	0	0	0	over	0	0
29	0	0	0	over	0	0
30	0	0	0	over	0	0
31	0	0	0	over	0	0
32	0	0	0	over	0	0
33	0	0	0	over	0	0
34	0	0	0	over	0	0
35	0	0	0	over	0	0
36	0	0	0	over	0	0
37	0	0	0	over	0	0
38	0	0	0	over	0	0
39	0	0	0	over	0	0
40	0	0	0	over	0	0
41	0	0	0	over	0	0
42	0	0	0	over	0	0
43	0	0	0	over	0	0
44	0	0	0	over	0	0
45	0	0	0	over	0	0
46	0	0	0	over	0	0
47	0	0	0	over	0	0
48	0	0	0	over	0	0
49	0	0	0	over	0	0
50	0	0	0	over	0	0
51	0	0	0	over	0	0
52	0	0	0	over	0	0
53	0	0	0	over	0	0
54	0	0	0	over	0	0
55	0	0	0	over	0	0
56	0	0	0	over	0	0
57	0	0	0	over	0	0
58	0	0	0	over	0	0
59	0	0	0	over	0	0
60	0	0	0	over	0	0
61	0	0	0	over	0	0
62	0	0	0	over	0	0
63	0	0	0	over	0	0
64	0	0	0	over	0	0
65	0	0	0	over	0	0
66	0	0	0	over	0	0
67	0	0	0	over	0	0
68	0	0	0	over	0	0
69	0	0	0	over	0	0
70	0	0	0	over	0	0
71	0	0	0	over	0	0
72	0	0	0	over	0	0
73	0	0	0	over	0	0
74	0	0	0	over	0	0
75	0	0	0	over	0	0
76	0	0	0	over	0	0
77	0	0	0	over	0	0
78	0	0	0	over	0	0
79	0	0	0	over	0	0
80	0	0	0	over	0	0
81	0	0	0	over	0	0
82	0	0	0	over	0	0
83	0	0	0	over	0	0
84	0	0	0	over	0	0
85	0	0	0	over	0	0
86	0	0	0	over	0	0
87	0	0	0	over	0	0
88	0	0	0	over	0	0
89	0	0	0	over	0	0
90	0	0	0	over	0	0
91	0	0	0	over	0	0
92	0	0	0	over	0	0
93	0	0	0	over	0	0
94	0	0	0	over	0	0
95	0	0	0	over	0	0
96	0	0	0	over	0	0
97	0	0	0	over	0	0
98	0	0	0	over	0	0
99	0	0	0	over	0	0
100	0	0	0	over	0	0
101	0	0	0	over	0	0
102	0	0	0	over	0	0
103	0	0	0	over	0	0
104	0	0	0	over	0	0
105	0	0	0	over	0	0
106	0	0	0	over	0	0
107	0	0	0	over	0	0
108	0	0	0	over	0	0
109	0	0	0	over	0	0
110	0	0	0	over	0	0
111	0	0	0	over	0	0
112	0	0	0	over	0	0
113	0	0	0	over	0	0
114	0	0	0	over	0	0
115	0	0	0	over	0	0
116	0	0	0	over	0	0
117	0	0	0	over	0	0
118	0	0	0	over	0	0
119	0	0	0	over	0	0
120	0	0	0	over	0	0
121	0	0	0	over	0	0
122	0	0	0	over	0	0
123	0	0	0	over	0	0
124	0	0	0	over	0	0
125	0	0	0	over	0	0
126	0	0	0	over	0	0
127	0	0	0	over	0	0
128	0	0	0	over	0	0
129	0	0	0	over	0	0
130	0	0	0	over	0	0
131	0	0	0	over	0	0
132	0	0	0	over	0	0
133	0	0	0	over	0	0
134	0	0	0	over	0	0
135	0	0	0	over	0	0
136	0	0	0	over	0	0
137	0	0	0	over	0	0
138	0	0	0	over	0	0
139	0	0	0	over	0	0
140	0	0	0	over	0	0
141	0	0	0	over	0	0
142	0	0	0	over	0	0
143	0	0	0	over	0	0
144	0	0	0	over	0	0
145	0	0	0	over	0	0
146	0	0	0	over	0	0
147	0	0	0	over	0	0
148	0	0	0	over	0	0
149	0	0	0	over	0	0
150	0	0	0	over	0	0
151	0	0	0	over	0	0
152	0	0	0	over	0	0
153	0	0	0	over	0	0
154	0	0	0	over	0	0
155	0	0	0	over	0	0
156	0	0	0	over	0	0
157	0	0	0	over	0	0
158	0	0	0	over	0	0
159	0	0	0	over	0	0
160	0	0	0	over	0	0
161	0	0	0	over	0	0
162	0	0	0	over	0	0
163	0	0	0	over	0	0
164	0	0	0	over	0	0
165	0	0	0	over	0	0
166	0	0	0	over	0	0
167	0	0	0	over	0	0
168	0	0	0	over	0	0
169	0	0	0	over	0	0
170	0	0	0	over	0	0
171	0	0	0	over	0	0
172	0	0	0	over	0	0
173	0	0	0	over	0	0
174	0	0	0	over	0	0
175	0	0	0	over	0	0
176	0	0	0	over	0	0
177	0	0	0	over	0	0
178	0	0	0	over	0	0
179	0	0	0	over	0	0
180	0	0	0	over	0	0
181	0	0	0	over	0	0
182	0	0	0	over	0	0
183	0	0	0	over	0	0
184	0	0	0	over	0	0
185	0	0	0	over	0	0
186	0	0	0	over	0	0
187	0	0	0	over	0	0
188	0	0	0	over	0	0
189	0	0	0	over	0	0
190	0	0	0	over	0	0
191	0	0	0	over	0	0
192	0	0	0	over	0	0
193	0	0	0	over	0	0
194	0	0	0	over	0	0
195	0	0	0	over	0	0
196	0	0	0	over	0	0
197	0	0	0	over	0	0
198	0	0	0	over	0	0
199	0	0	0	over	0	0
200	0	0	0	over	0	0
201	0	0	0	over	0	0
202	0	0	0	over	0	0
203	0	0	0	over	0	0
204	0	0	0	over	0	0
205	0	0	0	over	0	0
206	0	0	0	over	0	0
207	0	0	0	over	0	0
208	0	0	0	over	0	0
209	0	0	0	over	0	0
210	0	0	0	over	0	0
211	0	0	0	over	0	0
212	0	0	0	over	0	0
213	0	0	0	over	0	0
214	0	0	0	over	0	0
215	0	0	0	over	0	0
216	0	0	0	over	0	0
217	0	0	0	over	0	0
218	0	0	0	over	0	0
219	0	0	0	over	0	0
220	0	0	0	over	0	0
221	0	0	0	over	0	0
222	0	0	0	over	0	0
223	0	0	0	over	0	0
224	0	0	0	over	0	0
225	0	0	0	over	0	0
226	0	0	0	over	0	0
227	0	0	0	over	0	0
228	0	0	0	over	0	0
229	0	0	0	over	0	0
230	0	0	0	over	0	0
231	0	0	0	over	0	0
232	0	0	0	over	0	0
233	0	0	0	over	0	0
234	0	0	0	staff	0	0	Not assessed for eligibility due to lack of staff
235	0	0	0	staff	0	0
236	0	0	0	staff	0	0
237	0	0	0	staff	0	0
238	0	0	0	staff	0	0
239	0	0	0	staff	0	0
240	0	0	0	staff	0	0
241	0	0	0	staff	0	0
242	0	0	0	staff	0	0
243	0	0	0	staff	0	0
244	0	0	0	staff	0	0
245	0	0	0	staff	0	0
246	0	0	0	staff	0	0
247	0	0	0	staff	0	0
248	0	0	0	staff	0	0
249	0	0	0	staff	0	0
250	0	0	0	staff	0	0
251	0	0	0	staff	0	0
252	0	0	0	staff	0	0
253	0	0	0	staff	0	0
254	0	0	0	staff	0	0
255	0	0	0	staff	0	0
256	0	0	0	staff	0	0
257	0	0	0	staff	0	0
258	0	0	0	staff	0	0
259	0	0	0	staff	0	0
260	0	0	0	staff	0	0
261	0	0	0	staff	0	0
262	0	0	0	staff	0	0
263	0	0	0	staff	0	0
264	0	0	0	staff	0	0
265	0	0	0	staff	0	0
266	0	0	0	staff	0	0
267	0	0	0	staff	0	0
268	0	0	0	staff	0	0
269	0	0	0	staff	0	0
270	0	0	0	staff	0	0
271	0	0	0	staff	0	0
272	0	0	0	staff	0	0
273	0	0	0	staff	0	0
274	0	0	0	staff	0	0
275	0	0	0	staff	0	0
276	0	0	0	staff	0	0
277	0	0	0	staff	0	0
278	0	0	0	staff	0	0
279	0	0	0	staff	0	0
280	0	0	0	staff	0	0
281	0	0	0	staff	0	0
282	0	0	0	staff	0	0
283	0	0	0	staff	0	0
284	0	0	0	staff	0	0
285	0	0	0	staff	0	0
286	0	0	0	staff	0	0
287	0	0	0	staff	0	0
288	0	0	0	staff	0	0
289	0	0	0	staff	0	0
290	0	0	0	staff	0	0
291	0	0	0	staff	0	0
292	0	0	0	staff	0	0
293	0	0	0	staff	0	0
294	0	1	0	0	0	0	Not eligible due to missing inclusion criteria
295	0	1	0	0	0	0
296	0	1	0	0	0	0
297	0	1	0	0	0	0
298	0	1	0	0	0	0
299	0	1	0	0	0	0
300	0	1	0	0	0	0
301	0	1	0	0	0	0
302	0	1	0	0	0	0
303	0	1	0	0	0	0
304	0	1	0	0	0	0
305	0	1	0	0	0	0
306	0	1	0	0	0	0
307	0	1	0	0	0	0
308	0	1	0	0	0	0
309	0	1	0	0	0	0
310	0	1	0	0	0	0
311	0	1	0	0	0	0
312	0	1	0	0	0	0
313	0	1	0	0	0	0
314	0	1	0	0	0	0
315	0	1	0	0	0	0
316	0	1	0	0	0	0
317	0	1	0	0	0	0
318	0	1	0	0	0	0
319	0	1	0	0	0	0
320	0	1	0	0	0	0
321	0	1	0	0	0	0
322	0	1	0	0	0	0
323	0	1	0	0	0	0
324	0	1	0	0	0	0
325	0	1	0	0	0	0
326	0	1	0	0	0	0
327	0	1	0	0	0	0
328	0	1	0	0	0	0
329	0	1	0	0	0	0
330	0	1	0	0	0	0
331	0	1	0	0	0	0
332	0	1	0	0	0	0
333	0	1	0	0	0	0
334	0	1	0	0	0	0
335	0	1	0	0	0	0
336	0	1	0	0	0	0
337	0	1	0	0	0	0
338	0	1	0	0	0	0
339	0	1	0	0	0	0
340	0	1	0	0	0	0
341	0	1	0	0	0	0
342	0	1	0	0	0	0
343	0	1	0	0	0	0
344	0	1	0	0	0	0
345	0	1	0	0	0	0
346	0	1	0	0	0	0
347	0	1	0	0	0	0
348	0	1	0	0	0	0
349	0	1	0	0	0	0
350	0	1	0	0	0	0
351	0	1	0	0	0	0
352	0	1	0	0	0	0
353	0	1	0	0	0	0
354	0	1	0	0	0	0
355	0	1	0	0	0	0
356	0	1	0	0	0	0
357	0	1	0	0	0	0
358	0	1	0	0	0	0
359	0	1	0	0	0	0
360	0	1	0	0	0	0
361	0	1	0	0	0	0
362	0	1	0	0	0	0
363	0	1	0	0	0	0
364	0	1	0	0	0	0
365	0	1	0	0	0	0
366	0	1	0	0	0	0
367	0	1	0	0	0	0
368	0	1	0	0	0	0
369	0	1	0	0	0	0
370	0	1	0	0	0	0
371	0	1	0	0	0	0
372	0	1	0	0	0	0
373	0	1	0	0	0	0
374	0	1	0	0	0	0
375	0	1	0	0	0	0
376	0	1	0	0	0	0
377	0	1	0	0	0	0
378	0	1	0	0	0	0
379	0	1	0	0	0	0
380	0	1	0	0	0	0
381	0	1	0	0	0	0
382	0	1	0	0	0	0
383	0	1	0	0	0	0
384	0	1	0	0	0	0
385	0	1	0	0	0	0
386	0	1	0	0	0	0
387	0	1	0	0	0	0
388	0	1	0	0	0	0
389	0	1	0	0	0	0
390	0	1	0	0	0	0
391	0	1	0	0	0	0
392	0	1	0	0	0	0
393	0	1	0	0	0	0
394	0	1	0	0	0	0
395	0	1	0	0	0	0
396	0	1	0	0	0	0
397	0	1	0	0	0	0
398	0	1	0	0	0	0
399	0	1	0	0	0	0
400	0	1	0	0	0	0
401	0	1	0	0	0	0
402	0	1	0	0	0	0
403	0	1	0	0	0	0
404	0	1	0	0	0	0
405	0	1	0	0	0	0
406	0	1	0	0	0	0
407	0	1	0	0	0	0
408	0	1	0	0	0	0
409	0	1	0	0	0	0
410	0	1	0	0	0	0
411	0	1	0	0	0	0
412	0	1	0	0	0	0
413	0	1	0	0	0	0
414	0	1	0	0	0	0
415	0	1	0	0	0	0
416	0	1	0	0	0	0
417	0	1	0	0	0	0
418	0	1	0	0	0	0
419	0	1	0	0	0	0
420	0	1	0	0	0	0
421	0	1	0	0	0	0
422	0	1	0	0	0	0
423	0	1	0	0	0	0
424	0	1	0	0	0	0
425	0	1	0	0	0	0
426	0	1	0	0	0	0
427	0	1	0	0	0	0
428	0	1	0	0	0	0
429	0	1	0	0	0	0
430	0	1	0	0	0	0
431	0	1	0	0	0	0
432	0	1	0	0	0	0
433	0	1	0	0	0	0
434	0	1	0	0	0	0
435	0	1	0	0	0	0
436	0	1	0	0	0	0
437	0	1	0	0	0	0
438	0	1	0	0	0	0
439	0	1	0	0	0	0
440	0	1	0	0	0	0
441	0	1	0	0	0	0
442	0	1	0	0	0	0
443	0	1	0	0	0	0
444	0	1	0	0	0	0
445	0	1	0	0	0	0
446	0	1	0	0	0	0
447	0	1	0	0	0	0
448	0	1	0	0	0	0
449	0	1	0	0	0	0
450	0	1	0	0	0	0
451	0	1	0	0	0	0
452	0	1	0	0	0	0
453	0	1	0	0	0	0
454	0	1	0	0	0	0
455	0	1	0	0	0	0
456	0	1	0	0	0	0
457	0	1	0	0	0	0
458	0	1	0	0	0	0
459	0	1	0	0	0	0
460	0	1	0	0	0	0
461	0	1	0	0	0	0
462	0	1	0	0	0	0
463	0	1	0	0	0	0
464	0	1	0	0	0	0
465	0	1	0	0	0	0
466	0	1	0	0	0	0
467	0	1	0	0	0	0
468	0	1	0	0	0	0
469	0	1	0	0	0	0
470	0	1	0	0	0	0
471	0	1	0	0	0	0
472	0	1	0	0	0	0
473	0	1	0	0	0	0
474	0	1	0	0	0	0
475	0	1	0	0	0	0
476	0	1	0	0	0	0
477	0	1	0	0	0	0
478	0	1	0	0	0	0
479	0	1	0	0	0	0
480	0	1	0	0	0	0
481	0	1	0	0	0	0
482	0	1	0	0	0	0
483	0	1	0	0	0	0
484	0	1	0	0	0	0
485	0	1	0	0	0	0
486	0	1	0	0	0	0
487	0	1	0	0	0	0
488	0	1	0	0	0	0
489	0	1	0	0	0	0
490	0	1	0	0	0	0
491	0	1	0	0	0	0
492	0	1	0	0	0	0
493	0	1	0	0	0	0
494	0	1	0	0	0	0
495	0	1	0	0	0	0
496	0	1	0	0	0	0
497	0	1	0	0	0	0
498	0	1	0	0	0	0
499	0	1	0	0	0	0
500	0	1	0	0	0	0
501	0	1	0	0	0	0
502	0	1	0	0	0	0
503	0	1	0	0	0	0
504	0	1	0	0	0	0
505	0	1	0	0	0	0
506	0	1	0	0	0	0
507	0	1	0	0	0	0
508	0	1	0	0	0	0
509	0	1	0	0	0	0
510	0	1	0	0	0	0
511	0	1	0	0	0	0
512	0	1	0	0	0	0
513	0	1	0	0	0	0
514	0	1	0	0	0	0
515	0	1	0	0	0	0
516	0	1	0	0	0	0
517	0	1	0	0	0	0
518	0	1	0	0	0	0
519	0	1	0	0	0	0
520	0	1	0	0	0	0
521	0	1	0	0	0	0
522	0	1	0	0	0	0
523	0	1	0	0	0	0
524	0	1	0	0	0	0
525	0	1	0	0	0	0
526	0	1	0	0	0	0
527	0	1	0	0	0	0
528	0	1	0	0	0	0
529	0	1	0	0	0	0
530	0	1	0	0	0	0
531	0	1	0	0	0	0
532	0	1	0	0	0	0
533	0	1	0	0	0	0
534	0	1	0	0	0	0
535	0	1	0	0	0	0
536	0	1	0	0	0	0
537	0	1	0	0	0	0
538	0	1	0	0	0	0
539	0	1	0	0	0	0
540	0	1	0	0	0	0
541	0	1	0	0	0	0
542	0	1	0	0	0	0
543	0	1	0	0	0	0
544	0	1	0	0	0	0
545	0	1	0	0	0	0
546	0	1	0	0	0	0
547	0	1	0	0	0	0
548	0	1	0	0	0	0
549	0	1	0	0	0	0
550	0	1	0	0	0	0
551	0	1	0	0	0	0
552	0	1	0	0	0	0
553	0	1	0	0	0	0
554	0	1	0	0	0	0
555	0	1	0	0	0	0
556	0	1	0	0	0	0
557	0	1	0	0	0	0
558	0	1	0	0	0	0
559	0	1	0	0	0	0
560	0	1	0	0	0	0
561	0	1	0	0	0	0
562	0	1	0	0	0	0
563	0	1	0	0	0	0
564	0	1	0	0	0	0
565	0	1	0	0	0	0
566	0	1	0	0	0	0
567	0	1	0	0	0	0
568	0	1	0	0	0	0
569	0	1	0	0	0	0
570	0	1	0	0	0	0
571	0	1	0	0	0	0
572	0	1	0	0	0	0
573	0	1	0	0	0	0
574	0	1	0	0	0	0
575	0	1	0	0	0	0
576	0	1	0	0	0	0
577	0	1	0	0	0	0
578	0	1	0	0	0	0
579	0	1	0	0	0	0
580	0	1	0	0	0	0
581	0	1	0	0	0	0
582	0	1	0	0	0	0
583	0	1	0	0	0	0
584	0	1	0	0	0	0
585	0	1	0	0	0	0
586	0	1	0	0	0	0
587	0	1	0	0	0	0
588	0	1	0	0	0	0
589	0	1	0	0	0	0
590	0	1	0	0	0	0
591	0	1	0	0	0	0
592	0	1	0	0	0	0
593	0	1	0	0	0	0
594	0	1	0	0	0	0
595	0	1	0	0	0	0
596	0	1	0	0	0	0
597	0	1	0	0	0	0
598	0	1	0	0	0	0
599	0	1	0	0	0	0
600	0	1	0	0	0	0
601	0	1	0	0	0	0
602	0	1	0	0	0	0
603	0	1	0	0	0	0
604	0	1	0	0	0	0
605	0	1	0	0	0	0
606	0	1	0	0	0	0
607	0	1	0	0	0	0
608	0	1	0	0	0	0
609	0	1	0	0	0	0
610	0	1	0	0	0	0
611	0	1	0	0	0	0
612	0	1	0	0	0	0
613	0	1	0	0	0	0
614	0	1	0	0	0	0
615	0	1	0	0	0	0
616	0	1	0	0	0	0
617	0	1	0	0	0	0
618	0	1	0	0	0	0
619	0	1	0	0	0	0
620	0	1	0	0	0	0
621	0	1	0	0	0	0
622	0	1	0	0	0	0
623	0	1	0	0	0	0
624	0	1	0	0	0	0
625	0	1	0	0	0	0
626	0	1	0	0	0	0
627	0	1	0	0	0	0
628	0	1	0	0	0	0
629	0	1	0	0	0	0
630	0	1	0	0	0	0
631	0	1	0	0	0	0
632	0	1	0	0	0	0
633	0	1	0	0	0	0
634	0	1	0	0	0	0
635	0	1	0	0	0	0
636	0	1	0	0	0	0
637	0	1	0	0	0	0
638	0	1	0	0	0	0
639	0	1	0	0	0	0
640	0	1	0	0	0	0
641	0	1	0	0	0	0
642	0	1	0	0	0	0
643	0	1	0	0	0	0
644	0	1	0	0	0	0
645	0	1	0	0	0	0
646	0	1	0	0	0	0
647	0	1	0	0	0	0
648	0	1	0	0	0	0
649	0	1	0	0	0	0
650	0	1	0	0	0	0
651	0	1	0	0	0	0
652	0	1	0	0	0	0
653	0	1	0	0	0	0
654	0	1	0	0	0	0
655	0	1	0	0	0	0
656	0	1	0	0	0	0
657	0	1	0	0	0	0
658	0	1	0	0	0	0
659	0	1	0	0	0	0
660	0	1	0	0	0	0
661	0	1	0	0	0	0
662	0	1	0	0	0	0
663	0	1	0	0	0	0
664	0	1	0	0	0	0
665	0	1	0	0	0	0
666	0	1	0	0	0	0
667	0	1	0	0	0	0
668	0	1	0	0	0	0
669	0	1	0	0	0	0
670	0	1	0	0	0	0
671	0	1	0	0	0	0
672	0	1	0	0	0	0
673	0	1	0	0	0	0
674	0	1	0	0	0	0
675	0	1	0	0	0	0
676	0	1	0	0	0	0
677	0	1	0	0	0	0
678	0	1	0	0	0	0
679	0	1	0	0	0	0
680	0	1	0	0	0	0
681	0	1	0	0	0	0
682	0	1	0	0	0	0
683	0	1	0	0	0	0
684	0	1	0	0	0	0
685	0	1	0	0	0	0
686	0	1	0	0	0	0
687	0	1	0	0	0	0
688	0	1	0	0	0	0
689	0	1	0	0	0	0
690	0	1	0	0	0	0
691	0	1	0	0	0	0
692	0	1	0	0	0	0
693	0	1	0	0	0	0
694	0	1	0	0	0	0
695	0	1	0	0	0	0
696	0	1	0	0	0	0
697	0	1	0	0	0	0
698	0	1	0	0	0	0
699	0	1	0	0	0	0
700	0	1	0	0	0	0
701	0	1	0	0	0	0
702	0	1	0	0	0	0
703	0	1	0	0	0	0
704	0	1	0	0	0	0
705	0	1	0	0	0	0
706	0	1	0	0	0	0
707	0	1	0	0	0	0
708	0	1	0	0	0	0
709	0	1	0	0	0	0
710	0	1	0	0	0	0
711	0	1	0	0	0	0
712	0	1	0	0	0	0
713	0	1	0	0	0	0
714	0	1	0	0	0	0
715	0	1	0	0	0	0
716	0	1	0	0	0	0
717	0	1	0	0	0	0
718	0	1	0	0	0	0
719	0	1	0	0	0	0
720	0	1	0	0	0	0
721	0	1	0	0	0	0
722	0	1	0	0	0	0
723	0	1	0	0	0	0
724	0	1	0	0	0	0
725	0	1	0	0	0	0
726	0	1	0	0	0	0
727	0	1	0	0	0	0
728	0	1	0	0	0	0
729	0	1	0	0	0	0
730	0	1	0	0	0	0
731	0	1	0	0	0	0
732	0	1	0	0	0	0
733	0	1	0	0	0	0
734	0	1	0	0	0	0
735	0	1	0	0	0	0
736	0	1	0	0	0	0
737	0	1	0	0	0	0
738	0	1	0	0	0	0
739	0	1	0	0	0	0
740	0	1	0	0	0	0
741	0	1	0	0	0	0
742	0	1	0	0	0	0
743	0	1	0	0	0	0
744	0	1	0	0	0	0
745	0	1	0	0	0	0
746	0	1	0	0	0	0
747	0	1	0	0	0	0
748	0	1	0	0	0	0
749	0	1	0	0	0	0
750	0	1	0	0	0	0
751	0	1	0	0	0	0
752	0	1	0	0	0	0
753	0	1	0	0	0	0
754	0	1	0	0	0	0
755	0	1	0	0	0	0
756	0	1	0	0	0	0
757	0	1	0	0	0	0
758	0	1	0	0	0	0
759	0	1	0	0	0	0
760	0	1	0	0	0	0
761	0	1	0	0	0	0
762	0	1	0	0	0	0
763	0	1	0	0	0	0
764	0	1	0	0	0	0
765	0	1	0	0	0	0
766	0	1	0	0	0	0
767	0	1	0	0	0	0
768	0	1	0	0	0	0
769	0	1	0	0	0	0
770	0	1	0	0	0	0
771	0	1	0	0	0	0
772	0	1	0	0	0	0
773	0	1	0	0	0	0
774	0	1	0	0	0	0
775	0	1	0	0	0	0
776	0	1	0	0	0	0
777	0	1	0	0	0	0
778	0	1	0	0	0	0
779	0	1	0	0	0	0
780	0	1	0	0	0	0
781	0	1	0	0	0	0
782	0	1	0	0	0	0
783	0	1	0	0	0	0
784	0	1	0	0	0	0
785	0	1	0	0	0	0
786	0	1	0	0	0	0
787	0	1	0	0	0	0
788	0	1	0	0	0	0
789	0	1	0	0	0	0
790	0	1	0	0	0	0
791	0	1	0	0	0	0
792	0	1	0	0	0	0
793	0	1	0	0	0	0
794	0	1	0	0	0	0
795	0	1	0	0	0	0
796	0	1	0	0	0	0
797	0	1	0	0	0	0
798	0	1	0	0	0	0
799	0	1	0	0	0	0
800	0	1	0	0	0	0
801	0	1	0	0	0	0
802	0	1	0	0	0	0
803	0	1	0	0	0	0
804	0	1	0	0	0	0
805	0	1	0	0	0	0
806	0	1	0	0	0	0
807	0	1	0	0	0	0
808	0	1	0	0	0	0
809	0	1	0	0	0	0
810	0	1	0	0	0	0
811	0	1	0	0	0	0
812	0	1	0	0	0	0
813	0	1	0	0	0	0
814	0	1	0	0	0	0
815	0	1	0	0	0	0
816	0	1	0	0	0	0
817	0	1	0	0	0	0
818	0	1	0	0	0	0
819	0	1	0	0	0	0
820	0	1	0	0	0	0
821	0	1	0	0	0	0
822	0	1	0	0	0	0
823	0	1	0	0	0	0
824	0	1	0	0	0	0
825	0	1	0	0	0	0
826	0	1	0	0	0	0
827	0	1	0	0	0	0
828	0	1	0	0	0	0
829	0	1	0	0	0	0
830	0	1	0	0	0	0
831	0	1	0	0	0	0
832	0	1	0	0	0	0
833	0	1	0	0	0	0
834	0	1	0	0	0	0
835	0	1	0	0	0	0
836	0	1	0	0	0	0
837	0	1	0	0	0	0
838	0	1	0	0	0	0
839	0	1	0	0	0	0
840	0	1	0	0	0	0
841	0	1	0	0	0	0
842	0	1	0	0	0	0
843	0	1	0	0	0	0
844	0	1	0	0	0	0
845	0	1	0	0	0	0
846	0	1	0	0	0	0
847	0	1	0	0	0	0
848	0	1	0	0	0	0
849	0	1	0	0	0	0
850	0	1	0	0	0	0
851	0	1	0	0	0	0
852	0	1	0	0	0	0
853	0	1	0	0	0	0
854	0	1	0	0	0	0
855	0	1	0	0	0	0
856	0	1	0	0	0	0
857	0	1	0	0	0	0
858	0	1	0	0	0	0
859	0	1	0	0	0	0
860	0	1	0	0	0	0
861	0	1	0	0	0	0
862	0	1	0	0	0	0
863	0	1	0	0	0	0
864	0	1	0	0	0	0
865	0	1	0	0	0	0
866	0	1	0	0	0	0
867	0	1	0	0	0	0
868	0	1	0	0	0	0
869	0	1	0	0	0	0
870	0	1	0	0	0	0
871	0	1	0	0	0	0
872	0	1	0	0	0	0
873	0	1	0	0	0	0
874	0	1	0	0	0	0
875	0	1	0	0	0	0
876	0	1	0	0	0	0
877	0	1	0	0	0	0
878	0	1	0	0	0	0
879	0	1	0	0	0	0
880	0	1	0	0	0	0
881	0	1	0	0	0	0
882	0	1	0	0	0	0
883	0	1	0	0	0	0
884	0	1	0	0	0	0
885	0	1	0	0	0	0
886	0	1	0	0	0	0
887	0	1	0	0	0	0
888	0	1	0	0	0	0
889	0	1	0	0	0	0
890	0	1	0	0	0	0
891	0	1	0	0	0	0
892	0	1	0	0	0	0
893	0	1	0	0	0	0
894	0	1	0	0	0	0
895	0	1	0	0	0	0
896	0	1	0	0	0	0
897	0	1	0	0	0	0
898	0	1	0	0	0	0
899	0	1	0	0	0	0
900	0	1	0	0	0	0
901	0	1	0	0	0	0
902	0	1	0	0	0	0
903	0	1	0	0	0	0
904	0	1	0	0	0	0
905	0	1	0	0	0	0
906	0	1	0	0	0	0
907	0	1	0	0	0	0
908	0	1	0	0	0	0
909	0	1	0	0	0	0
910	0	1	0	0	0	0
911	0	1	0	0	0	0
912	0	1	0	0	0	0
913	0	1	0	0	0	0
914	0	1	0	0	0	0
915	0	1	0	0	0	0
916	0	1	0	0	0	0
917	0	1	0	0	0	0
918	0	1	0	0	0	0
919	0	1	0	0	0	0
920	0	1	0	0	0	0
921	0	1	0	0	0	0
922	0	1	0	0	0	0
923	0	1	0	0	0	0
924	0	1	0	0	0	0
925	0	1	0	0	0	0
926	0	1	0	0	0	0
927	0	1	0	0	0	0
928	0	1	0	0	0	0
929	0	1	0	0	0	0
930	0	1	0	0	0	0
931	0	1	0	0	0	0
932	0	1	0	0	0	0
933	0	1	0	0	0	0
934	0	1	0	0	0	0
935	0	1	0	0	0	0
936	0	1	0	0	0	0
937	0	1	0	0	0	0
938	0	1	0	0	0	0
939	0	1	0	0	0	0
940	0	1	0	0	0	0
941	0	1	0	0	0	0
942	0	1	0	0	0	0
943	0	1	0	0	0	0
944	0	1	0	0	0	0
945	0	1	0	0	0	0
946	0	1	0	0	0	0
947	0	1	0	0	0	0
948	0	1	0	0	0	0
949	0	1	0	0	0	0
950	0	1	0	0	0	0
951	0	1	0	0	0	0
952	0	1	0	0	0	0
953	0	1	0	0	0	0
954	0	1	0	0	0	0
955	0	1	0	0	0	0
956	0	1	0	0	0	0
957	0	1	0	0	0	0
958	0	1	0	0	0	0
959	0	1	0	0	0	0
960	0	1	0	0	0	0
961	0	1	0	0	0	0
962	0	1	0	0	0	0
963	0	1	0	0	0	0
964	0	1	0	0	0	0
965	0	1	0	0	0	0
966	0	1	0	0	0	0
967	0	1	0	0	0	0
968	0	1	0	0	0	0
969	0	1	0	0	0	0
970	0	1	0	0	0	0
971	0	1	0	0	0	0
972	0	1	0	0	0	0
973	0	1	0	0	0	0
974	0	1	0	0	0	0
975	0	1	0	0	0	0
976	0	1	0	0	0	0
977	0	1	0	0	0	0
978	0	1	0	0	0	0
979	0	1	0	0	0	0
980	0	1	0	0	0	0
981	0	1	0	0	0	0
982	0	1	0	0	0	0
983	0	1	0	0	0	0
984	0	1	0	0	0	0
985	0	1	0	0	0	0
986	0	1	0	0	0	0
987	0	1	0	0	0	0
988	0	1	0	0	0	0
989	0	1	0	0	0	0
990	0	1	0	0	0	0
991	0	1	0	0	0	0
992	0	1	0	0	0	0
993	0	1	0	0	0	0
994	0	1	0	0	0	0
995	0	1	0	0	0	0
996	0	1	0	0	0	0
997	0	1	0	0	0	0
998	0	1	0	0	0	0
999	0	1	0	0	0	0
1000	0	1	0	0	0	0
1001	0	1	0	0	0	0
1002	0	1	0	0	0	0
1003	0	1	0	0	0	0
1004	0	1	0	0	0	0
1005	0	1	0	0	0	0
1006	0	1	0	0	0	0
1007	0	1	0	0	0	0
1008	0	1	0	0	0	0
1009	0	1	0	0	0	0
1010	0	1	0	0	0	0
1011	0	1	0	0	0	0
1012	0	1	0	0	0	0
1013	0	1	0	0	0	0
1014	0	1	0	0	0	0
1015	0	1	0	0	0	0
1016	0	1	0	0	0	0
1017	0	1	0	0	0	0
1018	0	1	0	0	0	0
1019	0	1	0	0	0	0
1020	0	1	0	0	0	0
1021	0	1	0	0	0	0
1022	0	1	0	0	0	0
1023	0	1	0	0	0	0
1024	0	1	0	0	0	0
1025	0	1	0	0	0	0
1026	0	1	0	0	0	0
1027	0	1	0	0	0	0
1028	0	1	0	0	0	0
1029	0	1	0	0	0	0
1030	0	1	0	0	0	0
1031	0	1	0	0	0	0
1032	0	1	0	0	0	0
1033	0	1	0	0	0	0
1034	0	1	0	0	0	0
1035	0	1	0	0	0	0
1036	0	1	0	0	0	0
1037	0	1	0	0	0	0
1038	0	1	0	0	0	0
1039	0	1	0	0	0	0
1040	0	1	0	0	0	0
1041	0	1	0	0	0	0
1042	0	1	0	0	0	0
1043	0	1	0	0	0	0
1044	0	1	0	0	0	0
1045	0	1	0	0	0	0
1046	0	1	0	0	0	0
1047	0	1	0	0	0	0
1048	0	1	0	0	0	0
1049	0	1	0	0	0	0
1050	0	1	0	0	0	0
1051	0	1	0	0	0	0
1052	0	1	0	0	0	0
1053	0	1	0	0	0	0
1054	0	1	0	0	0	0
1055	0	1	0	0	0	0
1056	0	1	0	0	0	0
1057	0	1	0	0	0	0
1058	0	1	0	0	0	0
1059	0	1	0	0	0	0
1060	0	1	0	0	0	0
1061	0	1	0	0	0	0
1062	0	1	0	0	0	0
1063	0	1	0	0	0	0
1064	0	1	0	0	0	0
1065	0	1	0	0	0	0
1066	0	1	0	0	0	0
1067	0	1	0	0	0	0
1068	0	1	0	0	0	0
1069	0	1	0	0	0	0
1070	0	1	0	0	0	0
1071	0	1	0	0	0	0
1072	0	1	0	0	0	0
1073	0	1	0	0	0	0
1074	0	1	0	0	0	0
1075	0	1	0	0	0	0
1076	0	1	0	0	0	0
1077	0	1	0	0	0	0
1078	0	1	0	0	0	0
1079	0	1	0	0	0	0
1080	0	1	0	0	0	0
1081	0	1	0	0	0	0
1082	0	1	0	0	0	0
1083	0	1	0	0	0	0
1084	0	1	0	0	0	0
1085	0	1	0	0	0	0
1086	0	1	0	0	0	0
1087	0	1	0	0	0	0
1088	0	1	0	0	0	0
1089	0	1	0	0	0	0
1090	0	1	0	0	0	0
1091	0	1	0	0	0	0
1092	0	1	0	0	0	0
1093	0	1	0	0	0	0
1094	0	1	0	0	0	0
1095	0	1	0	0	0	0
1096	0	1	0	0	0	0
1097	0	1	0	0	0	0
1098	0	1	0	0	0	0
1099	0	1	0	0	0	0
1100	0	1	0	0	0	0
1101	0	1	0	0	0	0
1102	0	1	0	0	0	0
1103	0	1	0	0	0	0
1104	0	1	0	0	0	0
1105	0	1	0	0	0	0
1106	0	1	0	0	0	0
1107	0	1	0	0	0	0
1108	0	1	0	0	0	0
1109	0	1	0	0	0	0
1110	0	1	0	0	0	0
1111	0	1	0	0	0	0
1112	0	1	0	0	0	0
1113	0	1	0	0	0	0
1114	0	1	0	0	0	0
1115	0	1	0	0	0	0
1116	0	1	0	0	0	0
1117	0	1	0	0	0	0
1118	0	1	0	0	0	0
1119	0	1	0	0	0	0
1120	0	1	0	0	0	0
1121	0	1	0	0	0	0
1122	0	1	0	0	0	0
1123	0	1	0	0	0	0
1124	0	1	0	0	0	0
1125	0	1	0	0	0	0
1126	0	1	0	0	0	0
1127	0	1	0	0	0	0
1128	0	1	0	0	0	0
1129	0	1	0	0	0	0
1130	0	1	0	0	0	0
1131	0	1	0	0	0	0
1132	0	1	0	0	0	0
1133	0	1	0	0	0	0
1134	0	1	0	0	0	0
1135	0	1	0	0	0	0
1136	0	1	0	0	0	0
1137	0	1	0	0	0	0
1138	0	1	0	0	0	0
1139	0	1	0	0	0	0
1140	0	1	0	0	0	0
1141	0	1	0	0	0	0
1142	0	1	0	0	0	0
1143	0	1	0	0	0	0
1144	0	1	0	0	0	0
1145	0	1	0	0	0	0
1146	0	1	0	0	0	0
1147	0	1	0	0	0	0
1148	0	1	0	0	0	0
1149	0	1	0	0	0	0
1150	0	1	0	0	0	0
1151	0	1	0	0	0	0
1152	0	1	0	0	0	0
1153	0	1	0	0	0	0
1154	0	1	0	0	0	0
1155	0	1	0	0	0	0
1156	0	1	0	0	0	0
1157	0	1	0	0	0	0
1158	0	1	0	0	0	0
1159	0	1	0	0	0	0
1160	0	1	0	0	0	0
1161	0	1	0	0	0	0
1162	0	1	0	0	0	0
1163	0	1	0	0	0	0
1164	0	1	0	0	0	0
1165	0	1	0	0	0	0
1166	0	1	0	0	0	0
1167	0	1	0	0	0	0
1168	0	1	0	0	0	0
1169	0	1	0	0	0	0
1170	0	1	0	0	0	0
1171	0	1	0	0	0	0
1172	0	1	0	0	0	0
1173	0	1	0	0	0	0
1174	0	1	0	0	0	0
1175	0	1	0	0	0	0
1176	0	1	0	0	0	0
1177	0	1	0	0	0	0
1178	0	1	0	0	0	0
1179	0	1	0	0	0	0
1180	0	1	0	0	0	0
1181	0	1	0	0	0	0
1182	0	1	0	0	0	0
1183	0	1	0	0	0	0
1184	0	1	0	0	0	0
1185	0	1	0	0	0	0
1186	0	1	0	0	0	0
1187	0	1	0	0	0	0
1188	0	1	0	0	0	0
1189	0	1	0	0	0	0
1190	0	1	0	0	0	0
1191	0	1	0	0	0	0
1192	0	1	0	0	0	0
1193	0	1	0	0	0	0
1194	0	1	0	0	0	0
1195	0	1	0	0	0	0
1196	0	1	0	0	0	0
1197	0	1	0	0	0	0
1198	0	1	0	0	0	0
1199	0	1	0	0	0	0
1200	0	1	0	0	0	0
1201	0	1	0	0	0	0
1202	0	1	0	0	0	0
1203	0	1	0	0	0	0
1204	0	1	0	0	0	0
1205	0	1	0	0	0	0
1206	0	1	0	0	0	0
1207	0	1	0	0	0	0
1208	0	1	0	0	0	0
1209	0	1	0	0	0	0
1210	0	1	0	0	0	0
1211	0	1	0	0	0	0
1212	0	1	0	0	0	0
1213	0	1	0	0	0	0
1214	0	1	0	0	0	0
1215	0	1	0	0	0	0
1216	0	1	0	0	0	0
1217	0	1	0	0	0	0
1218	0	1	0	0	0	0
1219	0	1	0	0	0	0
1220	0	1	0	0	0	0
1221	0	1	0	0	0	0
1222	0	0	1	0	0	0	Not eligible due to meeting exclusion criteria
1223	0	0	1	0	0	0
1224	0	0	1	0	0	0
1225	0	0	1	0	0	0
1226	0	0	1	0	0	0
1227	0	0	1	0	0	0
1228	0	0	1	0	0	0
1229	0	0	1	0	0	0
1230	0	0	1	0	0	0
1231	0	0	1	0	0	0
1232	0	0	1	0	0	0
1233	0	0	1	0	0	0
1234	0	0	1	0	0	0
1235	0	0	1	0	0	0
1236	0	0	1	0	0	0
1237	0	0	1	0	0	0
1238	0	0	1	0	0	0
1239	0	0	1	0	0	0
1240	0	0	1	0	0	0
1241	0	0	1	0	0	0
1242	0	0	1	0	0	0
1243	0	0	1	0	0	0
1244	0	0	1	0	0	0
1245	0	0	1	0	0	0
1246	0	0	1	0	0	0
1247	0	0	1	0	0	0
1248	0	0	1	0	0	0
1249	0	0	1	0	0	0
1250	0	0	1	0	0	0
1251	0	0	1	0	0	0
1252	0	0	1	0	0	0
1253	0	0	1	0	0	0
1254	0	0	1	0	0	0
1255	0	0	1	0	0	0
1256	0	0	1	0	0	0
1257	0	0	1	0	0	0
1258	0	0	1	0	0	0
1259	0	0	1	0	0	0
1260	0	0	1	0	0	0
1261	0	0	1	0	0	0
1262	0	0	1	0	0	0
1263	0	0	1	0	0	0
1264	0	0	1	0	0	0
1265	0	0	1	0	0	0
1266	0	0	1	0	0	0
1267	0	0	1	0	0	0
1268	0	0	1	0	0	0
1269	0	0	1	0	0	0
1270	0	0	1	0	0	0
1271	0	0	1	0	0	0
1272	0	0	1	0	0	0
1273	0	0	1	0	0	0
1274	0	0	1	0	0	0
1275	0	0	1	0	0	0
1276	0	0	1	0	0	0
1277	0	0	1	0	0	0
1278	0	0	1	0	0	0
1279	0	0	1	0	0	0
1280	0	0	1	0	0	0
1281	0	0	1	0	0	0
1282	0	0	1	0	0	0
1283	0	0	1	0	0	0
1284	0	0	1	0	0	0
1285	0	0	1	0	0	0
1286	0	0	1	0	0	0
1287	0	0	1	0	0	0
1288	0	0	1	0	0	0
1289	0	0	1	0	0	0
1290	0	0	1	0	0	0
1291	0	0	1	0	0	0
1292	0	0	1	0	0	0
1293	0	0	1	0	0	0
1294	0	0	1	0	0	0
1295	0	0	1	0	0	0
1296	0	0	1	0	0	0
1297	0	0	1	0	0	0
1298	0	0	1	0	0	0
1299	0	0	1	0	0	0
1300	0	0	1	0	0	0
1301	0	0	1	0	0	0
1302	0	0	1	0	0	0
1303	0	0	1	0	0	0
1304	0	0	1	0	0	0
1305	0	0	1	0	0	0
1306	0	0	1	0	0	0
1307	0	0	1	0	0	0
1308	0	0	1	0	0	0
1309	0	0	1	0	0	0
1310	0	0	1	0	0	0
1311	0	0	1	0	0	0
1312	0	0	1	0	0	0
1313	0	0	1	0	0	0
1314	0	0	1	0	0	0
1315	0	0	1	0	0	0
1316	0	0	1	0	0	0
1317	0	0	1	0	0	0
1318	0	0	1	0	0	0
1319	0	0	1	0	0	0
1320	0	0	1	0	0	0
1321	0	0	1	0	0	0
1322	0	0	1	0	0	0
1323	0	0	1	0	0	0
1324	0	0	1	0	0	0
1325	0	0	1	0	0	0
1326	0	0	1	0	0	0
1327	0	0	1	0	0	0
1328	0	0	1	0	0	0
1329	0	0	1	0	0	0
1330	0	0	1	0	0	0
1331	0	0	1	0	0	0
1332	0	0	1	0	0	0
1333	0	0	1	0	0	0
1334	0	0	1	0	0	0
1335	0	0	1	0	0	0
1336	0	0	1	0	0	0
1337	0	0	1	0	0	0
1338	0	0	1	0	0	0
1339	0	0	1	0	0	0
1340	0	0	1	0	0	0
1341	0	0	1	0	0	0
1342	0	0	1	0	0	0
1343	0	0	1	0	0	0
1344	0	0	1	0	0	0
1345	0	0	1	0	0	0
1346	0	0	1	0	0	0
1347	0	0	1	0	0	0
1348	0	0	1	0	0	0
1349	0	0	1	0	0	0
1350	0	0	1	0	0	0
1351	0	0	1	0	0	0
1352	0	0	1	0	0	0
1353	0	0	1	0	0	0
1354	0	0	1	0	0	0
1355	0	0	1	0	0	0
1356	0	0	1	0	0	0
1357	0	0	1	0	0	0
1358	0	0	1	0	0	0
1359	0	0	1	0	0	0
1360	0	0	1	0	0	0
1361	0	0	1	0	0	0
1362	0	0	1	0	0	0
1363	0	0	1	0	0	0
1364	0	0	1	0	0	0
1365	0	0	1	0	0	0
1366	0	0	1	0	0	0
1367	0	0	1	0	0	0
1368	0	0	1	0	0	0
1369	0	0	1	0	0	0
1370	0	0	1	0	0	0
1371	0	0	1	0	0	0
1372	0	0	1	0	0	0
1373	0	0	1	0	0	0
1374	0	0	1	0	0	0
1375	0	0	1	0	0	0
1376	0	0	1	0	0	0
1377	0	0	1	0	0	0

## Sheet: Pre-COVID Approaches
Patient Number	Eligible	Missing inclusion	Exclusion criteria	Other	Refuse	Enrolled
1	1	0	0	0	0	1	Enrolled
2	1	0	0	0	0	1
3	1	0	0	0	0	1
4	1	0	0	0	0	1
5	1	0	0	0	0	1
6	1	0	0	0	0	1
7	1	0	0	0	0	1
8	1	0	0	0	0	1
9	1	0	0	0	0	1
10	1	0	0	0	0	1
11	1	0	0	0	0	1
12	1	0	0	0	0	1
13	1	0	0	0	0	1
14	1	0	0	0	0	1
15	1	0	0	0	0	1
16	1	0	0	0	0	1
17	1	0	0	0	0	1
18	1	0	0	0	0	1
19	1	0	0	0	0	1
20	1	0	0	0	0	1
21	1	0	0	0	0	1
22	1	0	0	0	0	1
23	1	0	0	0	0	1
24	1	0	0	0	0	1
25	1	0	0	0	0	1
26	1	0	0	0	0	1
27	1	0	0	0	0	1
28	1	0	0	0	0	1
29	1	0	0	0	0	1
30	1	0	0	0	0	1
31	1	0	0	0	0	1
32	1	0	0	0	0	1
33	1	0	0	0	0	1
34	1	0	0	0	0	1
35	1	0	0	0	0	1
36	1	0	0	0	0	1
37	1	0	0	0	0	1
38	1	0	0	0	0	1
39	1	0	0	0	0	1
40	1	0	0	0	0	1
41	1	0	0	0	0	1
42	1	0	0	0	0	1
43	1	0	0	0	0	1
44	1	0	0	0	0	1
45	1	0	0	0	0	1
46	1	0	0	0	0	1
47	1	0	0	0	0	1
48	1	0	0	0	0	1
49	1	0	0	0	0	1
50	1	0	0	0	0	1
51	1	0	0	0	0	1
52	1	0	0	0	0	1
53	1	0	0	0	0	1
54	1	0	0	0	0	1
55	1	0	0	0	0	1
56	1	0	0	0	0	1
57	1	0	0	0	0	1
58	1	0	0	0	0	1
59	1	0	0	0	0	1
60	1	0	0	0	0	1
61	1	0	0	0	0	1
62	1	0	0	0	0	1
63	1	0	0	0	0	1
64	1	0	0	0	0	1
65	1	0	0	0	0	1
66	1	0	0	0	0	1
67	1	0	0	0	0	1
68	1	0	0	0	0	1
69	1	0	0	0	0	1
70	1	0	0	0	0	1
71	1	0	0	0	0	1
72	1	0	0	0	0	1
73	1	0	0	0	0	1
74	1	0	0	0	0	1
75	1	0	0	0	0	1
76	1	0	0	0	0	1
77	1	0	0	0	0	1
78	1	0	0	0	0	1
79	1	0	0	0	0	1
80	1	0	0	0	0	1
81	1	0	0	0	0	1
82	1	0	0	0	0	1
83	1	0	0	0	0	1
84	1	0	0	0	0	1
85	1	0	0	0	0	1
86	1	0	0	0	0	1
87	1	0	0	0	0	1
88	1	0	0	0	0	1
89	1	0	0	0	0	1
90	1	0	0	0	0	1
91	1	0	0	0	0	1
92	1	0	0	0	0	1
93	1	0	0	0	0	1
94	1	0	0	0	0	1
95	1	0	0	0	0	1
96	1	0	0	0	0	1
97	1	0	0	0	0	1
98	1	0	0	0	0	1
99	1	0	0	0	0	1
100	1	0	0	0	0	1
101	1	0	0	0	0	1
102	1	0	0	0	0	1
103	1	0	0	0	0	1
104	1	0	0	0	0	1
105	1	0	0	0	0	1
106	1	0	0	0	0	1
107	1	0	0	0	0	1
108	1	0	0	0	0	1
109	1	0	0	0	0	1
110	1	0	0	0	0	1
111	1	0	0	0	0	1
112	1	0	0	0	0	1
113	1	0	0	0	0	1
114	1	0	0	0	0	1
115	1	0	0	0	0	1
116	1	0	0	0	0	1
117	1	0	0	0	0	1
118	1	0	0	0	0	1
119	1	0	0	0	0	1
120	1	0	0	0	0	1
121	1	0	0	0	0	1
122	1	0	0	0	0	1
123	1	0	0	0	0	1
124	1	0	0	0	0	1
125	1	0	0	0	0	1
126	1	0	0	0	0	1
127	1	0	0	0	0	1
128	1	0	0	0	0	1
129	1	0	0	0	0	1
130	1	0	0	0	0	1
131	1	0	0	0	0	1
132	1	0	0	0	0	1
133	1	0	0	0	0	1
134	1	0	0	0	0	1
135	1	0	0	0	0	1
136	1	0	0	0	0	1
137	1	0	0	0	0	1
138	1	0	0	0	0	1
139	1	0	0	0	0	1
140	1	0	0	0	0	1
141	1	0	0	0	0	1
142	1	0	0	0	0	1
143	1	0	0	0	0	1
144	1	0	0	0	0	1
145	1	0	0	0	0	1
146	1	0	0	0	0	1
147	1	0	0	0	0	1
148	1	0	0	0	0	1
149	1	0	0	0	0	1
150	1	0	0	0	0	1
151	1	0	0	0	0	1
152	1	0	0	0	0	1
153	1	0	0	0	0	1
154	1	0	0	0	0	1
155	1	0	0	0	0	1
156	1	0	0	0	0	1
157	1	0	0	0	0	1
158	1	0	0	0	0	1
159	1	0	0	0	0	1
160	1	0	0	0	0	1
161	1	0	0	0	0	1
162	1	0	0	0	0	1
163	1	0	0	0	0	1
164	1	0	0	0	0	1
165	1	0	0	0	0	1
166	1	0	0	0	0	1
167	1	0	0	0	0	1
168	1	0	0	0	0	1
169	1	0	0	0	0	1
170	1	0	0	0	0	1
171	1	0	0	0	0	1
172	1	0	0	0	0	1
173	1	0	0	0	0	1
174	1	0	0	0	0	1
175	1	0	0	0	0	1
176	1	0	0	0	0	1
177	1	0	0	0	0	1
178	1	0	0	0	0	1
179	1	0	0	0	0	1
180	1	0	0	0	0	1
181	1	0	0	0	0	1
182	1	0	0	0	0	1
183	1	0	0	0	0	1
184	1	0	0	0	0	1
185	1	0	0	0	0	1
186	1	0	0	0	0	1
187	1	0	0	0	0	1
188	1	0	0	0	0	1
189	1	0	0	0	0	1
190	1	0	0	0	0	1
191	1	0	0	0	0	1
192	1	0	0	0	0	1
193	1	0	0	0	0	1
194	1	0	0	0	0	1
195	1	0	0	0	0	1
196	1	0	0	0	0	1
197	1	0	0	0	0	1
198	1	0	0	0	0	1
199	1	0	0	0	0	1
200	1	0	0	0	0	1
201	1	0	0	0	0	1
202	1	0	0	0	0	1
203	1	0	0	0	0	1
204	1	0	0	0	0	1
205	1	0	0	0	0	1
206	1	0	0	0	0	1
207	1	0	0	0	0	1
208	1	0	0	0	0	1
209	1	0	0	0	0	1
210	1	0	0	0	0	1
211	1	0	0	0	0	1
212	1	0	0	0	0	1
213	1	0	0	0	0	1
214	1	0	0	0	0	1
215	1	0	0	0	0	1
216	1	0	0	0	1	0	Refused
217	1	0	0	0	1	0
218	1	0	0	0	1	0
219	1	0	0	0	1	0
220	1	0	0	0	1	0
221	1	0	0	0	1	0
222	1	0	0	0	1	0
223	1	0	0	0	1	0
224	1	0	0	0	1	0
225	1	0	0	0	1	0
226	1	0	0	0	1	0
227	1	0	0	0	1	0
228	1	0	0	0	1	0
229	1	0	0	0	1	0
230	1	0	0	0	1	0
231	1	0	0	0	1	0
232	1	0	0	0	1	0
233	1	0	0	0	1	0
234	1	0	0	0	1	0
235	1	0	0	0	1	0
236	1	0	0	0	1	0
237	1	0	0	0	1	0
238	1	0	0	0	1	0
239	1	0	0	0	1	0
240	1	0	0	0	1	0
241	1	0	0	0	1	0
242	1	0	0	0	1	0
243	1	0	0	0	1	0
244	1	0	0	0	1	0
245	1	0	0	0	1	0
246	1	0	0	0	1	0
247	1	0	0	0	1	0
248	1	0	0	0	1	0
249	1	0	0	0	1	0
250	1	0	0	0	1	0
251	1	0	0	0	1	0
252	1	0	0	0	1	0
253	1	0	0	0	1	0
254	1	0	0	0	1	0
255	1	0	0	0	1	0
256	1	0	0	0	1	0
257	1	0	0	0	1	0
258	1	0	0	0	1	0
259	1	0	0	0	1	0
260	1	0	0	0	1	0
261	1	0	0	0	1	0
262	1	0	0	0	1	0
263	1	0	0	0	1	0
264	1	0	0	0	1	0
265	1	0	0	0	1	0
266	1	0	0	0	1	0
267	1	0	0	0	1	0
268	1	0	0	0	1	0
269	1	0	0	0	1	0
270	1	0	0	0	1	0
271	1	0	0	0	1	0
272	1	0	0	0	1	0
273	1	0	0	0	1	0
274	1	0	0	0	1	0
275	1	0	0	0	1	0
276	1	0	0	0	1	0
277	1	0	0	0	1	0
278	1	0	0	0	1	0
279	1	0	0	0	1	0
280	1	0	0	0	1	0
281	1	0	0	0	1	0
282	1	0	0	0	1	0
283	1	0	0	0	1	0
284	1	0	0	0	1	0
285	1	0	0	0	1	0
286	1	0	0	0	1	0
287	1	0	0	0	1	0
288	1	0	0	0	1	0
289	1	0	0	0	1	0
290	1	0	0	0	1	0
291	1	0	0	0	1	0
292	1	0	0	0	1	0
293	1	0	0	0	1	0
294	1	0	0	0	1	0
295	1	0	0	0	1	0
296	1	0	0	0	1	0
297	1	0	0	0	1	0
298	1	0	0	0	1	0
299	1	0	0	0	1	0
300	1	0	0	0	1	0
301	1	0	0	0	1	0
302	1	0	0	0	1	0
303	1	0	0	0	1	0
304	1	0	0	0	1	0
305	1	0	0	0	1	0
306	1	0	0	0	1	0
307	1	0	0	0	1	0
308	1	0	0	0	1	0
309	1	0	0	0	1	0
310	1	0	0	0	1	0
311	1	0	0	0	1	0
312	1	0	0	0	1	0
313	1	0	0	0	1	0
314	1	0	0	0	1	0
315	1	0	0	0	1	0
316	1	0	0	0	1	0
317	1	0	0	0	1	0
318	1	0	0	0	1	0
319	1	0	0	0	1	0
320	1	0	0	0	1	0
321	1	0	0	0	1	0
322	1	0	0	0	1	0
323	1	0	0	0	1	0
324	1	0	0	0	1	0
325	1	0	0	0	1	0
326	1	0	0	0	1	0
327	1	0	0	0	1	0
328	1	0	0	0	1	0
329	1	0	0	0	1	0
330	1	0	0	0	1	0
331	1	0	0	0	1	0
332	1	0	0	0	1	0
333	1	0	0	0	1	0
334	1	0	0	0	1	0
335	1	0	0	0	1	0
336	1	0	0	0	1	0
337	1	0	0	0	1	0
338	1	0	0	0	1	0
339	1	0	0	0	1	0
340	1	0	0	0	1	0
341	1	0	0	0	1	0
342	1	0	0	0	1	0
343	1	0	0	0	1	0
344	1	0	0	0	1	0
345	1	0	0	0	1	0
346	1	0	0	0	1	0
347	1	0	0	0	1	0
348	1	0	0	0	1	0
349	1	0	0	0	1	0
350	1	0	0	0	1	0
351	1	0	0	0	1	0
352	1	0	0	0	1	0
353	1	0	0	0	1	0
354	1	0	0	0	1	0
355	1	0	0	0	1	0
356	1	0	0	0	1	0
357	1	0	0	0	1	0
358	1	0	0	0	1	0
359	1	0	0	0	1	0
360	1	0	0	0	1	0
361	1	0	0	0	1	0
362	1	0	0	0	1	0
363	1	0	0	0	1	0
364	1	0	0	0	1	0
365	1	0	0	0	1	0
366	1	0	0	0	1	0
367	1	0	0	0	1	0
368	1	0	0	0	1	0
369	1	0	0	0	1	0
370	1	0	0	0	1	0

## Sheet: During COVID Non-Approaches
Patient Number	Eligible	Missing inclusion	Exclusion criteria	Other	Refuse	Enrolled
1	0	0	0	over	0	0	Not assessed for eligibility due to study overlap
2	0	0	0	over	0	0
3	0	0	0	over	0	0
4	0	0	0	over	0	0
5	0	0	0	over	0	0
6	0	0	0	over	0	0
7	0	0	0	over	0	0
8	0	0	0	over	0	0
9	0	0	0	over	0	0
10	0	0	0	over	0	0
11	0	0	0	over	0	0
12	0	0	0	over	0	0
13	0	0	0	over	0	0
14	0	0	0	over	0	0
15	0	0	0	over	0	0
16	0	0	0	over	0	0
17	0	0	0	over	0	0
18	0	0	0	over	0	0
19	0	0	0	over	0	0
20	0	0	0	over	0	0
21	0	0	0	over	0	0
22	0	0	0	over	0	0
23	0	0	0	over	0	0
24	0	0	0	over	0	0
25	0	0	0	over	0	0
26	0	0	0	over	0	0
27	0	0	0	over	0	0
28	0	0	0	over	0	0
29	0	0	0	over	0	0
30	0	0	0	over	0	0
31	0	0	0	over	0	0
32	0	0	0	over	0	0
33	0	0	0	over	0	0
34	0	0	0	over	0	0
35	0	0	0	over	0	0
36	0	0	0	over	0	0
37	0	0	0	over	0	0
38	0	0	0	over	0	0
39	0	0	0	over	0	0
40	0	0	0	over	0	0
41	0	0	0	over	0	0
42	0	0	0	over	0	0
43	0	0	0	over	0	0
44	0	0	0	over	0	0
45	0	0	0	over	0	0
46	0	0	0	over	0	0
47	0	0	0	over	0	0
48	0	0	0	over	0	0
49	0	0	0	over	0	0
50	0	0	0	over	0	0
51	0	0	0	over	0	0
52	0	0	0	over	0	0
53	0	0	0	over	0	0
54	0	0	0	over	0	0
55	0	0	0	over	0	0
56	0	0	0	over	0	0
57	0	0	0	over	0	0
58	0	0	0	over	0	0
59	0	0	0	over	0	0
60	0	0	0	over	0	0
61	0	0	0	over	0	0
62	0	0	0	over	0	0
63	0	0	0	over	0	0
64	0	0	0	over	0	0
65	0	0	0	over	0	0
66	0	0	0	over	0	0
67	0	0	0	over	0	0
68	0	0	0	over	0	0
69	0	0	0	over	0	0
70	0	0	0	over	0	0
71	0	0	0	over	0	0
72	0	0	0	over	0	0
73	0	0	0	over	0	0
74	0	0	0	over	0	0
75	0	0	0	over	0	0
76	0	0	0	over	0	0
77	0	0	0	over	0	0
78	0	0	0	over	0	0
79	0	0	0	over	0	0
80	0	0	0	over	0	0
81	0	0	0	over	0	0
82	0	0	0	over	0	0
83	0	0	0	over	0	0
84	0	0	0	over	0	0
85	0	0	0	over	0	0
86	0	0	0	over	0	0
87	0	0	0	over	0	0
88	0	0	0	over	0	0
89	0	0	0	over	0	0
90	0	0	0	over	0	0
91	0	0	0	staff	0	0	Not assessed for eligibility due to lack of staff
92	0	0	0	staff	0	0
93	0	0	0	staff	0	0
94	0	0	0	staff	0	0
95	0	0	0	staff	0	0
96	0	0	0	staff	0	0
97	0	0	0	staff	0	0
98	0	0	0	staff	0	0
99	0	0	0	staff	0	0
100	0	0	0	staff	0	0
101	0	0	0	staff	0	0
102	0	0	0	staff	0	0
103	0	0	0	staff	0	0
104	0	0	0	staff	0	0
105	0	0	0	staff	0	0
106	0	0	0	staff	0	0
107	0	1	0	0	0	0	Not eligible due to missing inclusion criteria
108	0	1	0	0	0	0
109	0	1	0	0	0	0
110	0	1	0	0	0	0
111	0	1	0	0	0	0
112	0	1	0	0	0	0
113	0	1	0	0	0	0
114	0	1	0	0	0	0
115	0	1	0	0	0	0
116	0	1	0	0	0	0
117	0	1	0	0	0	0
118	0	1	0	0	0	0
119	0	1	0	0	0	0
120	0	1	0	0	0	0
121	0	1	0	0	0	0
122	0	1	0	0	0	0
123	0	1	0	0	0	0
124	0	1	0	0	0	0
125	0	1	0	0	0	0
126	0	1	0	0	0	0
127	0	1	0	0	0	0
128	0	1	0	0	0	0
129	0	1	0	0	0	0
130	0	1	0	0	0	0
131	0	1	0	0	0	0
132	0	1	0	0	0	0
133	0	1	0	0	0	0
134	0	1	0	0	0	0
135	0	1	0	0	0	0
136	0	1	0	0	0	0
137	0	1	0	0	0	0
138	0	1	0	0	0	0
139	0	1	0	0	0	0
140	0	1	0	0	0	0
141	0	1	0	0	0	0
142	0	1	0	0	0	0
143	0	1	0	0	0	0
144	0	1	0	0	0	0
145	0	1	0	0	0	0
146	0	1	0	0	0	0
147	0	1	0	0	0	0
148	0	1	0	0	0	0
149	0	1	0	0	0	0
150	0	1	0	0	0	0
151	0	1	0	0	0	0
152	0	1	0	0	0	0
153	0	1	0	0	0	0
154	0	1	0	0	0	0
155	0	1	0	0	0	0
156	0	1	0	0	0	0
157	0	1	0	0	0	0
158	0	1	0	0	0	0
159	0	1	0	0	0	0
160	0	1	0	0	0	0
161	0	1	0	0	0	0
162	0	1	0	0	0	0
163	0	1	0	0	0	0
164	0	1	0	0	0	0
165	0	1	0	0	0	0
166	0	1	0	0	0	0
167	0	1	0	0	0	0
168	0	1	0	0	0	0
169	0	1	0	0	0	0
170	0	1	0	0	0	0
171	0	1	0	0	0	0
172	0	1	0	0	0	0
173	0	1	0	0	0	0
174	0	1	0	0	0	0
175	0	1	0	0	0	0
176	0	1	0	0	0	0
177	0	1	0	0	0	0
178	0	1	0	0	0	0
179	0	1	0	0	0	0
180	0	1	0	0	0	0
181	0	1	0	0	0	0
182	0	1	0	0	0	0
183	0	1	0	0	0	0
184	0	1	0	0	0	0
185	0	1	0	0	0	0
186	0	1	0	0	0	0
187	0	1	0	0	0	0
188	0	1	0	0	0	0
189	0	1	0	0	0	0
190	0	1	0	0	0	0
191	0	1	0	0	0	0
192	0	1	0	0	0	0
193	0	1	0	0	0	0
194	0	1	0	0	0	0
195	0	1	0	0	0	0
196	0	1	0	0	0	0
197	0	1	0	0	0	0
198	0	1	0	0	0	0
199	0	1	0	0	0	0
200	0	1	0	0	0	0
201	0	1	0	0	0	0
202	0	1	0	0	0	0
203	0	1	0	0	0	0
204	0	1	0	0	0	0
205	0	1	0	0	0	0
206	0	1	0	0	0	0
207	0	1	0	0	0	0
208	0	1	0	0	0	0
209	0	1	0	0	0	0
210	0	1	0	0	0	0
211	0	1	0	0	0	0
212	0	1	0	0	0	0
213	0	1	0	0	0	0
214	0	1	0	0	0	0
215	0	1	0	0	0	0
216	0	1	0	0	0	0
217	0	1	0	0	0	0
218	0	1	0	0	0	0
219	0	1	0	0	0	0
220	0	1	0	0	0	0
221	0	1	0	0	0	0
222	0	1	0	0	0	0
223	0	1	0	0	0	0
224	0	1	0	0	0	0
225	0	1	0	0	0	0
226	0	1	0	0	0	0
227	0	1	0	0	0	0
228	0	1	0	0	0	0
229	0	1	0	0	0	0
230	0	1	0	0	0	0
231	0	1	0	0	0	0
232	0	1	0	0	0	0
233	0	1	0	0	0	0
234	0	1	0	0	0	0
235	0	1	0	0	0	0
236	0	1	0	0	0	0
237	0	1	0	0	0	0
238	0	1	0	0	0	0
239	0	1	0	0	0	0
240	0	1	0	0	0	0
241	0	1	0	0	0	0
242	0	1	0	0	0	0
243	0	1	0	0	0	0
244	0	1	0	0	0	0
245	0	1	0	0	0	0
246	0	1	0	0	0	0
247	0	1	0	0	0	0
248	0	1	0	0	0	0
249	0	1	0	0	0	0
250	0	1	0	0	0	0
251	0	1	0	0	0	0
252	0	1	0	0	0	0
253	0	1	0	0	0	0
254	0	1	0	0	0	0
255	0	1	0	0	0	0
256	0	1	0	0	0	0
257	0	1	0	0	0	0
258	0	1	0	0	0	0
259	0	1	0	0	0	0
260	0	1	0	0	0	0
261	0	1	0	0	0	0
262	0	1	0	0	0	0
263	0	1	0	0	0	0
264	0	1	0	0	0	0
265	0	1	0	0	0	0
266	0	1	0	0	0	0
267	0	1	0	0	0	0
268	0	1	0	0	0	0
269	0	1	0	0	0	0
270	0	1	0	0	0	0
271	0	1	0	0	0	0
272	0	1	0	0	0	0
273	0	1	0	0	0	0
274	0	1	0	0	0	0
275	0	1	0	0	0	0
276	0	1	0	0	0	0
277	0	1	0	0	0	0
278	0	1	0	0	0	0
279	0	1	0	0	0	0
280	0	1	0	0	0	0
281	0	1	0	0	0	0
282	0	1	0	0	0	0
283	0	1	0	0	0	0
284	0	1	0	0	0	0
285	0	1	0	0	0	0
286	0	1	0	0	0	0
287	0	1	0	0	0	0
288	0	1	0	0	0	0
289	0	1	0	0	0	0
290	0	1	0	0	0	0
291	0	1	0	0	0	0
292	0	1	0	0	0	0
293	0	1	0	0	0	0
294	0	1	0	0	0	0
295	0	1	0	0	0	0
296	0	1	0	0	0	0
297	0	1	0	0	0	0
298	0	1	0	0	0	0
299	0	1	0	0	0	0
300	0	1	0	0	0	0
301	0	1	0	0	0	0
302	0	1	0	0	0	0
303	0	1	0	0	0	0
304	0	1	0	0	0	0
305	0	1	0	0	0	0
306	0	1	0	0	0	0
307	0	1	0	0	0	0
308	0	1	0	0	0	0
309	0	1	0	0	0	0
310	0	1	0	0	0	0
311	0	1	0	0	0	0
312	0	1	0	0	0	0
313	0	1	0	0	0	0
314	0	1	0	0	0	0
315	0	1	0	0	0	0
316	0	1	0	0	0	0
317	0	1	0	0	0	0
318	0	1	0	0	0	0
319	0	1	0	0	0	0
320	0	1	0	0	0	0
321	0	1	0	0	0	0
322	0	1	0	0	0	0
323	0	1	0	0	0	0
324	0	1	0	0	0	0
325	0	1	0	0	0	0
326	0	1	0	0	0	0
327	0	1	0	0	0	0
328	0	1	0	0	0	0
329	0	1	0	0	0	0
330	0	1	0	0	0	0
331	0	1	0	0	0	0
332	0	1	0	0	0	0
333	0	1	0	0	0	0
334	0	1	0	0	0	0
335	0	1	0	0	0	0
336	0	1	0	0	0	0
337	0	1	0	0	0	0
338	0	1	0	0	0	0
339	0	1	0	0	0	0
340	0	1	0	0	0	0
341	0	1	0	0	0	0
342	0	1	0	0	0	0
343	0	1	0	0	0	0
344	0	1	0	0	0	0
345	0	1	0	0	0	0
346	0	1	0	0	0	0
347	0	1	0	0	0	0
348	0	1	0	0	0	0
349	0	1	0	0	0	0
350	0	1	0	0	0	0
351	0	1	0	0	0	0
352	0	1	0	0	0	0
353	0	1	0	0	0	0
354	0	1	0	0	0	0
355	0	1	0	0	0	0
356	0	1	0	0	0	0
357	0	1	0	0	0	0
358	0	1	0	0	0	0
359	0	1	0	0	0	0
360	0	1	0	0	0	0
361	0	1	0	0	0	0
362	0	1	0	0	0	0
363	0	1	0	0	0	0
364	0	1	0	0	0	0
365	0	1	0	0	0	0
366	0	1	0	0	0	0
367	0	1	0	0	0	0
368	0	1	0	0	0	0
369	0	1	0	0	0	0
370	0	1	0	0	0	0
371	0	1	0	0	0	0
372	0	1	0	0	0	0
373	0	1	0	0	0	0
374	0	1	0	0	0	0
375	0	1	0	0	0	0
376	0	1	0	0	0	0
377	0	1	0	0	0	0
378	0	1	0	0	0	0
379	0	1	0	0	0	0
380	0	1	0	0	0	0
381	0	1	0	0	0	0
382	0	1	0	0	0	0
383	0	1	0	0	0	0
384	0	1	0	0	0	0
385	0	1	0	0	0	0
386	0	1	0	0	0	0
387	0	1	0	0	0	0
388	0	1	0	0	0	0
389	0	1	0	0	0	0
390	0	1	0	0	0	0
391	0	1	0	0	0	0
392	0	1	0	0	0	0
393	0	1	0	0	0	0
394	0	1	0	0	0	0
395	0	1	0	0	0	0
396	0	1	0	0	0	0
397	0	1	0	0	0	0
398	0	1	0	0	0	0
399	0	1	0	0	0	0
400	0	1	0	0	0	0
401	0	1	0	0	0	0
402	0	1	0	0	0	0
403	0	1	0	0	0	0
404	0	1	0	0	0	0
405	0	1	0	0	0	0
406	0	1	0	0	0	0
407	0	1	0	0	0	0
408	0	1	0	0	0	0
409	0	1	0	0	0	0
410	0	1	0	0	0	0
411	0	1	0	0	0	0
412	0	1	0	0	0	0
413	0	1	0	0	0	0
414	0	1	0	0	0	0
415	0	1	0	0	0	0
416	0	1	0	0	0	0
417	0	1	0	0	0	0
418	0	1	0	0	0	0
419	0	1	0	0	0	0
420	0	1	0	0	0	0
421	0	1	0	0	0	0
422	0	1	0	0	0	0
423	0	1	0	0	0	0
424	0	1	0	0	0	0
425	0	1	0	0	0	0
426	0	1	0	0	0	0
427	0	1	0	0	0	0
428	0	1	0	0	0	0
429	0	1	0	0	0	0
430	0	1	0	0	0	0
431	0	1	0	0	0	0
432	0	1	0	0	0	0
433	0	1	0	0	0	0
434	0	1	0	0	0	0
435	0	1	0	0	0	0
436	0	1	0	0	0	0
437	0	1	0	0	0	0
438	0	1	0	0	0	0
439	0	1	0	0	0	0
440	0	1	0	0	0	0
441	0	1	0	0	0	0
442	0	1	0	0	0	0
443	0	1	0	0	0	0
444	0	1	0	0	0	0
445	0	1	0	0	0	0
446	0	1	0	0	0	0
447	0	1	0	0	0	0
448	0	1	0	0	0	0
449	0	1	0	0	0	0
450	0	1	0	0	0	0
451	0	1	0	0	0	0
452	0	1	0	0	0	0
453	0	1	0	0	0	0
454	0	1	0	0	0	0
455	0	1	0	0	0	0
456	0	1	0	0	0	0
457	0	1	0	0	0	0
458	0	1	0	0	0	0
459	0	1	0	0	0	0
460	0	1	0	0	0	0
461	0	0	1	0	0	0	Not eligible due to meeting exclusion criteria
462	0	0	1	0	0	0
463	0	0	1	0	0	0
464	0	0	1	0	0	0
465	0	0	1	0	0	0
466	0	0	1	0	0	0
467	0	0	1	0	0	0
468	0	0	1	0	0	0
469	0	0	1	0	0	0
470	0	0	1	0	0	0
471	0	0	1	0	0	0
472	0	0	1	0	0	0
473	0	0	1	0	0	0
474	0	0	1	0	0	0
475	0	0	1	0	0	0
476	0	0	1	0	0	0
477	0	0	1	0	0	0
478	0	0	1	0	0	0
479	0	0	1	0	0	0
480	0	0	1	0	0	0
481	0	0	1	0	0	0
482	0	0	1	0	0	0
483	0	0	1	0	0	0
484	0	0	1	0	0	0
485	0	0	1	0	0	0
486	0	0	1	0	0	0
487	0	0	1	0	0	0
488	0	0	1	0	0	0
489	0	0	1	0	0	0
490	0	0	1	0	0	0
491	0	0	1	0	0	0

## Sheet: During COVID Approaches
Patient Number	Eligible	Missing inclusion	Exclusion criteria	Other	Refuse	Enrolled
1	1	0	0	0	0	1	Enrolled
2	1	0	0	0	0	1
3	1	0	0	0	0	1
4	1	0	0	0	0	1
5	1	0	0	0	0	1
6	1	0	0	0	0	1
7	1	0	0	0	0	1
8	1	0	0	0	0	1
9	1	0	0	0	0	1
10	1	0	0	0	0	1
11	1	0	0	0	0	1
12	1	0	0	0	0	1
13	1	0	0	0	0	1
14	1	0	0	0	0	1
15	1	0	0	0	0	1
16	1	0	0	0	0	1
17	1	0	0	0	0	1
18	1	0	0	0	0	1
19	1	0	0	0	0	1
20	1	0	0	0	0	1
21	1	0	0	0	0	1
22	1	0	0	0	0	1
23	1	0	0	0	0	1
24	1	0	0	0	0	1
25	1	0	0	0	0	1
26	1	0	0	0	0	1
27	1	0	0	0	0	1
28	1	0	0	0	0	1
29	1	0	0	0	0	1
30	1	0	0	0	0	1
31	1	0	0	0	0	1
32	1	0	0	0	0	1
33	1	0	0	0	0	1
34	1	0	0	0	0	1
35	1	0	0	0	0	1
36	1	0	0	0	0	1
37	1	0	0	0	1	0	Refused
38	1	0	0	0	1	0
39	1	0	0	0	1	0
40	1	0	0	0	1	0
41	1	0	0	0	1	0
42	1	0	0	0	1	0
43	1	0	0	0	1	0
44	1	0	0	0	1	0
45	1	0	0	0	1	0
46	1	0	0	0	1	0
47	1	0	0	0	1	0
48	1	0	0	0	1	0
49	1	0	0	0	1	0
50	1	0	0	0	1	0
51	1	0	0	0	1	0
52	1	0	0	0	1	0
53	1	0	0	0	1	0
54	1	0	0	0	1	0
55	1	0	0	0	1	0
56	1	0	0	0	1	0
57	1	0	0	0	1	0
58	1	0	0	0	1	0
59	1	0	0	0	1	0
60	1	0	0	0	1	0
61	1	0	0	0	1	0
62	1	0	0	0	1	0
63	1	0	0	0	1	0
64	1	0	0	0	1	0
65	1	0	0	0	1	0
66	1	0	0	0	1	0
67	1	0	0	0	1	0
68	1	0	0	0	1	0
69	1	0	0	0	1	0
70	1	0	0	0	1	0
71	1	0	0	0	1	0
72	1	0	0	0	1	0
73	1	0	0	0	1	0
74	1	0	0	0	1	0
75	1	0	0	0	1	0
76	1	0	0	0	1	0
77	1	0	0	0	1	0
78	1	0	0	0	1	0
79	1	0	0	0	1	0
80	1	0	0	0	1	0
81	1	0	0	0	1	0
82	1	0	0	0	1	0
83	1	0	0	0	1	0
84	1	0	0	0	1	0
