# Supplementary material for: Patient hesitancy in perioperative clinical trial enrollment during the COVID-19 pandemic
Source: PLoS One. 2023 Jan 17;18(1):e0279643. doi: 10.1371/journal.pone.0279643 (PMC9844839; doi:10.1371/journal.pone.0279643)
Supplement: S5 Data — (XLSX) [file pone.0279643.s006.xlsx]

## Sheet: Total
Patient ID	During COVID-19	Q1	Q2	Q3	Q4	Q5	Q6	Q7	Q7 continued	Q8	Q8 continued	Q9	Q9 continued	Q10	Q11	Q12	Q12 continued	Q13	Q14	Response Number
1	0	5	5	5	5	5	5	1	Blank	1	I learned specific details about the possible effect cardiac surgery can have on my kidneys.	1	It was important for me to make informed decisions about my medical care.	4	5	1	Blank	1	When this study is complete, I would like to know whether I received the gas or a placebo. Thank you for your care.	14
2	0	4	4	4	4	4	4	1	Blank	0	Blank	0	Blank	3	4	1	Blank	1	Blank	13
3	0	5	5	5	5	4	5	1	Blank	0	Blank	1	Asked more questions	3	4	1	Blank	1	Blank	13
4	0	5	5	5	5	5	5	1	Blank	1	Blank	1	Know what was going on	2	5	1	Blank	1	Blank	13
5	0	4	5	3	5	5	NA	0	I didn't understand the required length of time to be connected to the apparatus and that it would affect when other post op care could be done. With so much information surrounding the surgery that I needed, I missed the amount of follow up needed.	1	Prior to surgery i didn't understand the risk of kidney damage from the procedure.	0	Blank	2	4	1	Blank	0	I agreed because I believe in the importance of research to adavancing medicine.	14
6	0	5	5	5	5	5	5	1	Blank	1	Blank	1	Blank	Blank	4	1	Blank	1	Blank	12
7	0	5	5	5	5	5	5	1	Blank	1	Value of nitric oxide	1	Ask more questions	3	4	1	Blank	1	Blank	13
8	0	5	5	5	5	5	5	1	Blank	1	I learned I have to be more aware of possibile kidney damage from the heart/lung bypass. My guess is most PCPs aren't aware of this connnection.	1	Prior to reading this study, I was not aware of the possible kidney complications from the heart/lung machine. I like to be well informed and participant in my care. Talking with the study doctors gave me peace of mind.	4	5	1	Blank	1	It was comforting to have a rapport with more doctors on my team. Research is necessary for progress to be made. Thank to you all!	14
9	0	5	5	5	5	5	5	1	Blank	0	Blank	1	Satisfied I was helping research	4	5	1	Blank	1	Blank	13
10	0	5	5	5	5	5	5	1	Blank	0	Blank	0	Blank	4	4	1	Blank	1	Blank	13
11	0	5	5	5	5	5	5	1	Blank	1	That nitric oxide can have a beneficial effect on those who have cardiac surgery involving the heart and lung machine	1	More knowledge	3	5	1	Blank	1	Blank	13
12	0	5	5	5	5	5	5	1	Blank	1	Blank	Blank	Blank	5	5	1	Blank	1	Blank	12
13	0	5	5	5	5	5	5	1	Blank	1	Learned about organs such as the kidneys and liver can be negatively impacted by the procedure	1	Anything that increasees your concentration of knowledge on the procedure does that	3	5	1	Blank	1	Thank you!	14
14	0	5	5	5	5	5	5	1	Blank	1	That cardiac surgery carries a risk of kidney damage	0	Blank	3	5	1	Blank	1	Blank	13
15	0	4	4	5	5	5	5	1	All interactions with the doctors was excellent	1	The possible benefits of nitric oxide to recovery of the kidney. Learned that kidneys take a beating in this surgery.	1	Gave me a better idea of how the surgery affects my kidneys	3	5	1	Blank	1	No, I'm just curious to know whether or not I received the nitric oxide or the placebo! I will wait as instructed.	14
16	0	4	4	4	4	4	4	1	Blank	0	Blank	0	Blank	3	4	1	Blank	1	Blank	13
17	0	5	5	5	5	5	5	1	Blank	1	Blank	0	Blank	3	4	1	Blank	1	Blank	13
18	0	5	5	5	5	5	4	1	Blank	1	Blank	1	Blank	4	5	1	Blank	1	I appreciate the considerate and professional manner in which I was treated by the participants.	14
19	0	5	5	5	5	5	5	1	Blank	Blank	Blank	1	Blank	Blank	Blank	0	Nasal cannula was uncomfortable	1	Looking forward to the result. Did we have the nitrous oxide or the placebo?	11
20	0	5	5	5	5	5	5	1	Blank	Blank	Blank	0	Blank	3	4	1	Blank	1	Blank	12
21	0	5	5	5	5	5	5	1	Investigators were courteous and professional at all times.	0	Blank	0	Blank	3	4	1	Blank	1	Blank	13
22	0	5	4	4	4	5	5	0	Blank	0	Blank	0	Blank	3	5	1	Blank	1	Blank	13
23	0	5	5	5	5	5	5	1	Blank	0	Blank	0	Blank	3	4	1	Blank	0	I found the larger cannula needed by the study to be annoying.	14
24	0	5	5	5	5	5	5	1	Blank	1	That kidney function and anatomy can be adversely affected by this surgery.	0	Blank	3	5	1	Blank	1	Blank	13
25	0	5	5	5	5	5	5	1	Blank	0	Blank	0	Blank	3	5	1	Blank	1	Blank	13
26	0	5	5	5	5	5	5	1	Blank	1	I was more knowledgeable and much more relaxed.	1	Blank	5	5	1	Blank	1	The doctor were very helpful and professional.	14
27	0	5	5	5	5	5	5	1	Blank	1	The science in anesthesia is evolving.	1	I enjoy contributing a little to the overall research	3	5	1	Blank	1	Dr. Berra was very pleasant and professional	14
28	0	5	5	5	5	5	5	1	Blank	1	The potential for the benefit of the study made me less anxious about my surgery.	1	It made me aware of some potential adverse effects of my surgery	5	5	1	Blank	1	The people I interacted with in the study were very professional and knowledgeable and committed to the success of the study and potential benefits to patients.	14
29	0	5	5	5	5	5	5	1	Blank	0	Blank	0	Blank	3	4	1	Blank	1	Blank	13
30	0	5	5	5	5	5	5	1	Blank	0	Blank	0	Blank	3	5	1	Blank	1	Blank	13
31	0	5	5	5	5	5	5	1	Blank	1	The NO study increased	1	Blank	3	5	1	Blank	1	Blank	13
32	0	5	5	5	5	5	5	1	Blank	1	The previous use in other cases, potential benefit plus actually what the gas could do	1	Better understanding of the anesthesia	3	5	1	Blank	0	Very professional, Dr. Francesco	14
33	0	5	5	5	5	5	5	1	Blank	1	The results should show the benefits or no benefit	1	Made me more attentive to tests and experiments that may help me	5	5	1	Blank	1	Blank	13
34	0	5	5	5	5	5	5	1	Blank	0	Blank	0	Blank	3	5	1	Blank	1	Blank	13
35	0	5	4	4	5	5	NA	1	Blank	0	Blank	Blank	Blank	4	5	1	Blank	1	Blank	12
36	0	5	5	5	5	5	5	1	Blank	0	Blank	Blank	Blank	3	4	1	Blank	1	Blank	12
37	0	5	5	5	5	5	5	1	Well done!	0	Blank	0	Blank	3	4	1	Blank	1	Blank	13
38	0	5	5	5	5	5	5	1	These guys are terrific	1	I learned that NGAL is a far superior biomarker to creatinine	1	Better understanding of the entire process	Blank	5	1	Blank	1	These researchers are super professional, as well as kind and charming.	13
39	0	5	5	5	5	5	5	1	I undestood everything very well and was eager to help out.	1	I learned about how the procedure will help others	1	Blank	5	5	1	Blank	1	I believe the program was explained very well.	14
40	0	5	5	5	5	5	5	1	The researcher conducted themselves very professionally.	1	It highlighted some of the risks.	0	Blank	3	5	1	Blank	1	Blank	13
41	0	5	5	5	5	5	5	1	Blank	0	Blank	0	Blank	3	5	1	Blank	1	Blank	13
42	0	5	4	4	5	5	5	Blank	Blank	0	Blank	0	Blank	2	4	1	Blank	1	Blank	12
43	0	5	5	5	5	5	5	1	Blank	1	The benefits of the use of nitric oxide	1	But no specific way	3	5	1	Blank	1	Blank	13
44	0	5	5	5	5	5	5	1	Blank	1	Various things	1	Blank	Blank	5	1	Blank	1	Blank	12
45	0	5	5	5	5	5	5	1	Blank	1	How the procedure may have helped my condition	0	Blank	5	5	1	Blank	1	I received great information.	14
46	0	5	5	4	5	5	5	1	Blank	1	Blank	1	Blank	4	5	1	Blank	1	Blank	13
47	0	5	5	5	5	5	5	1	Blank	1	Potential benefits to lung, heart, and kidney after heart surgery	1	If have opportunity to participate in similar studies in future, will do so	3	5	1	Blank	1	Doctors were very professional and concerned with patient comfort and awareness of the importance of the study.	14
48	0	5	5	5	5	5	5	1	Blank	1	Benefits of using medicine during surgery, can help protect kidney function later in life	Blank	Blank	3	5	1	Blank	1	Blank	12
49	0	5	5	5	5	5	5	1	Blank	1	Prior to involvement, I was not very aware of potential kidney damage due to cardiac surgery.	1	I felt that I was possibly contributing to a study that cardiac patients could benefit from.	5	5	1	Blank	1	I enjoyed interacti with Dr. Stefano Spina	14
50	0	5	5	5	5	5	5	1	Blank	0	Blank	0	Blank	4	5	1	Blank	1	Very well run! Easy to take part in study and hope my involvement helped your efforts.	14
51	0	5	5	5	5	5	5	1	I was surprised that I was needed the day after surgery, as I was not ready yet.	1	I learned that kidney issues were a possible outcome and that nitric oxide shows promise in alleviating those issues	1	It gave me things to think about and additional points of control.	4	5	1	Blank	1	Blank	13
52	0	5	5	5	5	5	5	1	Blank	1	Reduced stress because of the benefits in protecting my kidneys.	1	I wanted to help doctors and medical research try to find new treatemnts to help improve recovery of cardiac patients and to potentially reduce or eliminate risks associated with surgery.	4	5	1	Blank	1	The investigative researcher was excellent and very professional and did great job in getting me to participate in study.	14
53	0	5	5	5	5	5	5	1	Blank	1	Blank	1	Blank	3	5	1	Blank	1	Loss of taste	14
54	0	Blank	Blank	Blank	Blank	Blank	Blank	Blank	Blank	1	Better chance that no damage to organ	1	Felt I would have better post-op results	5	5	1	Blank	1	Blank	6
55	0	5	5	5	5	5	5	1	Blank	0	Blank	0	Blank	3	5	1	Blank	1	Blank	13
56	0	5	5	5	5	5	5	1	Blank	0	Blank	0	Blank	3	5	1	Blank	1	Blank	13
57	0	5	5	5	5	5	5	1	Blank	1	Blank	0	Blank	3	5	1	Blank	1	Blank	13
58	0	5	5	5	5	5	5	1	Blank	1	How medicine is moving to imporve our wellbeing and health	1	Understanding medicine and what's better for my health and wellbeing	5	5	1	Blank	1	Blank	13
59	0	5	5	5	5	5	5	1	Blank	1	Realizing my kidneys could be hurt by the surgery and that the gas could help	0	Blank	3	5	1	Blank	1	Blank	13
60	0	5	5	5	5	5	5	1	Blank	0	Blank	0	Blank	3	4	1	Blank	1	Blank	13
61	0	5	5	5	5	5	5	1	Blank	1	Blank	1	Blank	5	5	1	Blank	1	Happy to help future patients	14
62	0	5	4	5	5	5	4	1	Blank	1	Blank	1	Blank	3	4	1	Blank	1	Blank	13
63	0	5	5	5	5	5	5	1	Blank	1	I had no idea before that kidneys could be affected from the procedure. I also learned the potential benefits of NO.	1	It made me read more about what was invovled in my procedure.	3	5	1	Blank	1	Blank	13
64	0	5	5	5	5	5	5	1	Blank	1	Learned about the possibility of kidney issues	1	More attentive to research as part of the patient experience	3	5	1	Blank	1	Blank	13
65	0	5	5	5	5	5	5	1	Blank	1	The effect on kidney regeneration	Blank	Blank	3	4	1	Blank	1	Blank	12
66	0	5	5	5	5	5	5	1	Blank	1	Drs. Stefano and Emmanuel were very well informed and very engaging!	1	Blank	5	5	1	Blank	1	I liked Dr. Francesco too!	14
67	0	Blank	Blank	Blank	Blank	Blank	Blank	Blank	Blank	1	Level of renal dysfunciton related to cardiopulmonary machine was explained	0	Blank	4	5	1	Blank	1	Very nice people to work with	8
68	0	5	5	5	5	5	5	1	Blank	1	Blank	0	Blank	3	5	1	Blank	1	Blank	13
69	0	5	5	5	5	5	5	1	Blank	0	Blank	1	Understanding the benefits of preventing the possibility of kidney disease due to prolonged cardiopulmonary	3	5	1	Blank	1	Blank	13
70	0	5	5	5	5	5	5	1	Blank	1	The effect of the bypass pump on blood structure	1	Blank	3	5	1	Blank	1	Delightful people on the study team, fun!	14
71	0	5	5	5	5	5	5	1	Blank	1	They were very informative and put me at ease.	0	Blank	4	5	1	Blank	1	Blank	13
72	0	5	5	5	5	5	5	1	Blank	1	Blank	1	Blank	3	5	1	Blank	1	Blank	13
73	0	5	5	5	5	5	3	1	Blank	1	Had not known about possible problems with kidneys	1	Made me more attentive to the processes/testing done post op	3	4	1	Blank	1	Blank	13
74	0	5	5	5	5	5	5	1	Blank	1	Blank	1	Blank	3	5	1	Blank	1	Blank	13
75	1	4	5	5	5	5	4	1	Blank	1	More informed about the anesthesia procedures, got to talk to a study staff member to have certain aspects of the study explained	1	More informed about possible issues and complications of procedure	3	5	1	Blank	1	Felt good to participate in a study that might be helping someone else	14
76	1	5	5	5	5	5	NA	1	Blank	0	Blank	Blank	Blank	3	4	1	Blank	1	Surprised by the frequency of blood samples	13
77	1	5	5	5	5	5	5	1	Blank	1	Blank	Blank	Blank	3	5	Blank	Blank	Blank	Blank	10
78	1	5	5	5	5	5	5	1	Blank	1	Blank	1	More able to provide feedback throughout his care process and follow-up	3	5	1	Blank	1	Bedside manner is extremely important, study staff and doctors very personable	14
79	1	5	5	5	5	5	5	1	Blank	1	Blank	1	Blank	3	5	1	Blank	1	Blank	13
80	1	5	4	4	4	5	Blank	1	Blank	0	Blank	1	Blank	5	5	1	Blank	1	Was helpful for study staff to check in on patient regularly	13
81	1	5	5	5	5	5	5	1	Blank	1	Felt well informed as is	1	Having a role in the study made me feel as if I was helping other patients through my procedure.	3	5	1	Blank	1	Satisfied about helping and participating	14
82	1	5	5	5	5	5	5	1	Blank	1	I had a better idea of the different systems affected by anesthesia procedures.	0	Blank	3	4	1	Blank	1	I saw the sign in the COX 6 waiting room, which sparked my interest in participating. The research staff also went above and beyond to reach out to me.	14
83	1	5	5	5	5	5	5	0	Blank	0	Blank	0	Blank	3	5	1	Blank	1	I was surprised that participating in a study was even an option for me and how soon before the procedure the study was presented to me.	14
84	1	5	5	5	5	5	5	1	Blank	1	Blank	1	Blank	3	5	1	Blank	1	Blank	13
85	1	5	5	5	5	5	5	1	Blank	1	During my pre-op visit, I learned a lot from the poster graphic.	1	Helped me understand the details of the operation and gave me a bigger picture understanding of how the procedure worked.	3	5	1	Blank	1	I appreciated that the study team was not pushy when the study was pitched to me.	14
86	1	5	5	5	5	5	5	1	Blank	1	I was excited to learn about the study rationale.	0	Blank	4	5	1	Blank	1	Blank	13
87	1	5	5	5	5	5	5	1	Blank	1	Didn't know that the study existed at first	1	The more info, the better!	3	5	1	Blank	1	Blank	13
88	1	5	5	5	5	5	5	1	Blank	1	I learned more about the possible complications to my kidneys.	1	Made me learn more about my procedure	4	5	1	Blank	1	Blank	13
89	1	5	5	5	5	5	5	0	There was less study involvement than I was expecting .	0	Blank	0	Blank	3	4	1	Blank	1	Blank	13
90	1	4	5	5	5	5	5	1	I didn't know there was going to be so many blood draws.	1	Blank	1	I was glad I could give back by furthering research through my participation.	3	5	1	Blank	1	Blank	13
91	1	5	5	5	5	5	5	1	Blank	1	It increased my general knowledge.	0	Blank	3	4	1	Blank	1	Blank	13
92	1	5	5	5	5	5	5	1	Blank	1	How clearly the study procedures and benefits were explained gave me a better undertanding of what would be happening during the procedure.	1	I was able to help others by participating in the study.	5	5	1	Blank	1	Blank	13

## Sheet: Before COVID-19
Patient ID	During COVID-19	Q1	Q2	Q3	Q4	Q5	Q6	Q7	Q7 continued	Q8	Q8 continued	Q9	Q9 continued	Q10	Q11	Q12	Q12 continued	Q13	Q14
1	0	5	5	5	5	5	5	1	Blank	1	I learned specific details about the possible effect cardiac surgery can have on my kidneys.	1	It was important for me to make informed decisions about my medical care.	4	5	1	Blank	1	When this study is complete, I would like to know whether I received the gas or a placebo. Thank you for your care.
2	0	4	4	4	4	4	4	1	Blank	0	Blank	0	Blank	3	4	1	Blank	1	Blank
3	0	5	5	5	5	4	5	1	Blank	0	Blank	1	Asked more questions	3	4	1	Blank	1	Blank
4	0	5	5	5	5	5	5	1	Blank	1	Blank	1	Know what was going on	2	5	1	Blank	1	Blank
5	0	4	5	3	5	5	NA	0	I didn't understand the required length of time to be connected to the apparatus and that it would affect when other post op care could be done. With so much information surrounding the surgery that I needed, I missed the amount of follow up needed.	1	Prior to surgery i didn't understand the risk of kidney damage from the procedure.	0	Blank	2	4	1	Blank	0	I agreed because I believe in the importance of research to adavancing medicine.
6	0	5	5	5	5	5	5	1	Blank	1	Blank	1	Blank	Blank	4	1	Blank	1	Blank
7	0	5	5	5	5	5	5	1	Blank	1	Value of nitric oxide	1	Ask more questions	3	4	1	Blank	1	Blank
8	0	5	5	5	5	5	5	1	Blank	1	I learned I have to be more aware of possibile kidney damage from the heart/lung bypass. My guess is most PCPs aren't aware of this connnection.	1	Prior to reading this study, I was not aware of the possible kidney complications from the heart/lung machine. I like to be well informed and participant in my care. Talking with the study doctors gave me peace of mind.	4	5	1	Blank	1	It was comforting to have a rapport with more doctors on my team. Research is necessary for progress to be made. Thank to you all!
9	0	5	5	5	5	5	5	1	Blank	0	Blank	1	Satisfied I was helping research	4	5	1	Blank	1	Blank
10	0	5	5	5	5	5	5	1	Blank	0	Blank	0	Blank	4	4	1	Blank	1	Blank
11	0	5	5	5	5	5	5	1	Blank	1	That nitric oxide can have a beneficial effect on those who have cardiac surgery involving the heart and lung machine	1	More knowledge	3	5	1	Blank	1	Blank
12	0	5	5	5	5	5	5	1	Blank	1	Blank	Blank	Blank	5	5	1	Blank	1	Blank
13	0	5	5	5	5	5	5	1	Blank	1	Learned about organs such as the kidneys and liver can be negatively impacted by the procedure	1	Anything that increasees your concentration of knowledge on the procedure does that	3	5	1	Blank	1	Thank you!
14	0	5	5	5	5	5	5	1	Blank	1	That cardiac surgery carries a risk of kidney damage	0	Blank	3	5	1	Blank	1	Blank
15	0	4	4	5	5	5	5	1	All interactions with the doctors was excellent	1	The possible benefits of nitric oxide to recovery of the kidney. Learned that kidneys take a beating in this surgery.	1	Gave me a better idea of how the surgery affects my kidneys	3	5	1	Blank	1	No, I'm just curious to know whether or not I received the nitric oxide or the placebo! I will wait as instructed.
16	0	4	4	4	4	4	4	1	Blank	0	Blank	0	Blank	3	4	1	Blank	1	Blank
17	0	5	5	5	5	5	5	1	Blank	1	Blank	0	Blank	3	4	1	Blank	1	Blank
18	0	5	5	5	5	5	4	1	Blank	1	Blank	1	Blank	4	5	1	Blank	1	I appreciate the considerate and professional manner in which I was treated by the participants.
19	0	5	5	5	5	5	5	1	Blank	Blank	Blank	1	Blank	Blank	Blank	0	Nasal cannula was uncomfortable	1	Looking forward to the result. Did we have the nitrous oxide or the placebo?
20	0	5	5	5	5	5	5	1	Blank	Blank	Blank	0	Blank	3	4	1	Blank	1	Blank
21	0	5	5	5	5	5	5	1	Investigators were courteous and professional at all times.	0	Blank	0	Blank	3	4	1	Blank	1	Blank
22	0	5	4	4	4	5	5	0	Blank	0	Blank	0	Blank	3	5	1	Blank	1	Blank
23	0	5	5	5	5	5	5	1	Blank	0	Blank	0	Blank	3	4	1	Blank	0	I found the larger cannula needed by the study to be annoying.
24	0	5	5	5	5	5	5	1	Blank	1	That kidney function and anatomy can be adversely affected by this surgery.	0	Blank	3	5	1	Blank	1	Blank
25	0	5	5	5	5	5	5	1	Blank	0	Blank	0	Blank	3	5	1	Blank	1	Blank
26	0	5	5	5	5	5	5	1	Blank	1	I was more knowledgeable and much more relaxed.	1	Blank	5	5	1	Blank	1	The doctor were very helpful and professional.
27	0	5	5	5	5	5	5	1	Blank	1	The science in anesthesia is evolving.	1	I enjoy contributing a little to the overall research	3	5	1	Blank	1	Dr. Berra was very pleasant and professional
28	0	5	5	5	5	5	5	1	Blank	1	The potential for the benefit of the study made me less anxious about my surgery.	1	It made me aware of some potential adverse effects of my surgery	5	5	1	Blank	1	The people I interacted with in the study were very professional and knowledgeable and committed to the success of the study and potential benefits to patients.
29	0	5	5	5	5	5	5	1	Blank	0	Blank	0	Blank	3	4	1	Blank	1	Blank
30	0	5	5	5	5	5	5	1	Blank	0	Blank	0	Blank	3	5	1	Blank	1	Blank
31	0	5	5	5	5	5	5	1	Blank	1	The NO study increased	1	Blank	3	5	1	Blank	1	Blank
32	0	5	5	5	5	5	5	1	Blank	1	The previous use in other cases, potential benefit plus actually what the gas could do	1	Better understanding of the anesthesia	3	5	1	Blank	0	Very professional, Dr. Francesco
33	0	5	5	5	5	5	5	1	Blank	1	The results should show the benefits or no benefit	1	Made me more attentive to tests and experiments that may help me	5	5	1	Blank	1	Blank
34	0	5	5	5	5	5	5	1	Blank	0	Blank	0	Blank	3	5	1	Blank	1	Blank
35	0	5	4	4	5	5	NA	1	Blank	0	Blank	Blank	Blank	4	5	1	Blank	1	Blank
36	0	5	5	5	5	5	5	1	Blank	0	Blank	Blank	Blank	3	4	1	Blank	1	Blank
37	0	5	5	5	5	5	5	1	Well done!	0	Blank	0	Blank	3	4	1	Blank	1	Blank
38	0	5	5	5	5	5	5	1	These guys are terrific	1	I learned that NGAL is a far superior biomarker to creatinine	1	Better understanding of the entire process	Blank	5	1	Blank	1	These researchers are super professional, as well as kind and charming.
39	0	5	5	5	5	5	5	1	I undestood everything very well and was eager to help out.	1	I learned about how the procedure will help others	1	Blank	5	5	1	Blank	1	I believe the program was explained very well.
40	0	5	5	5	5	5	5	1	The researcher conducted themselves very professionally.	1	It highlighted some of the risks.	0	Blank	3	5	1	Blank	1	Blank
41	0	5	5	5	5	5	5	1	Blank	0	Blank	0	Blank	3	5	1	Blank	1	Blank
42	0	5	4	4	5	5	5	Blank	Blank	0	Blank	0	Blank	2	4	1	Blank	1	Blank
43	0	5	5	5	5	5	5	1	Blank	1	The benefits of the use of nitric oxide	1	But no specific way	3	5	1	Blank	1	Blank
44	0	5	5	5	5	5	5	1	Blank	1	Various things	1	Blank	Blank	5	1	Blank	1	Blank
45	0	5	5	5	5	5	5	1	Blank	1	How the procedure may have helped my condition	0	Blank	5	5	1	Blank	1	I received great information.
46	0	5	5	4	5	5	5	1	Blank	1	Blank	1	Blank	4	5	1	Blank	1	Blank
47	0	5	5	5	5	5	5	1	Blank	1	Potential benefits to lung, heart, and kidney after heart surgery	1	If have opportunity to participate in similar studies in future, will do so	3	5	1	Blank	1	Doctors were very professional and concerned with patient comfort and awareness of the importance of the study.
48	0	5	5	5	5	5	5	1	Blank	1	Benefits of using medicine during surgery, can help protect kidney function later in life	Blank	Blank	3	5	1	Blank	1	Blank
49	0	5	5	5	5	5	5	1	Blank	1	Prior to involvement, I was not very aware of potential kidney damage due to cardiac surgery.	1	I felt that I was possibly contributing to a study that cardiac patients could benefit from.	5	5	1	Blank	1	I enjoyed interacti with Dr. Stefano Spina
50	0	5	5	5	5	5	5	1	Blank	0	Blank	0	Blank	4	5	1	Blank	1	Very well run! Easy to take part in study and hope my involvement helped your efforts.
51	0	5	5	5	5	5	5	1	I was surprised that I was needed the day after surgery, as I was not ready yet.	1	I learned that kidney issues were a possible outcome and that nitric oxide shows promise in alleviating those issues	1	It gave me things to think about and additional points of control.	4	5	1	Blank	1	Blank
52	0	5	5	5	5	5	5	1	Blank	1	Reduced stress because of the benefits in protecting my kidneys.	1	I wanted to help doctors and medical research try to find new treatemnts to help improve recovery of cardiac patients and to potentially reduce or eliminate risks associated with surgery.	4	5	1	Blank	1	The investigative researcher was excellent and very professional and did great job in getting me to participate in study.
53	0	5	5	5	5	5	5	1	Blank	1	Blank	1	Blank	3	5	1	Blank	1	Loss of taste
54	0	Blank	Blank	Blank	Blank	Blank	Blank	Blank	Blank	1	Better chance that no damage to organ	1	Felt I would have better post-op results	5	5	1	Blank	1	Blank
55	0	5	5	5	5	5	5	1	Blank	0	Blank	0	Blank	3	5	1	Blank	1	Blank
56	0	5	5	5	5	5	5	1	Blank	0	Blank	0	Blank	3	5	1	Blank	1	Blank
57	0	5	5	5	5	5	5	1	Blank	1	Blank	0	Blank	3	5	1	Blank	1	Blank
58	0	5	5	5	5	5	5	1	Blank	1	How medicine is moving to imporve our wellbeing and health	1	Understanding medicine and what's better for my health and wellbeing	5	5	1	Blank	1	Blank
59	0	5	5	5	5	5	5	1	Blank	1	Realizing my kidneys could be hurt by the surgery and that the gas could help	0	Blank	3	5	1	Blank	1	Blank
60	0	5	5	5	5	5	5	1	Blank	0	Blank	0	Blank	3	4	1	Blank	1	Blank
61	0	5	5	5	5	5	5	1	Blank	1	Blank	1	Blank	5	5	1	Blank	1	Happy to help future patients
62	0	5	4	5	5	5	4	1	Blank	1	Blank	1	Blank	3	4	1	Blank	1	Blank
63	0	5	5	5	5	5	5	1	Blank	1	I had no idea before that kidneys could be affected from the procedure. I also learned the potential benefits of NO.	1	It made me read more about what was invovled in my procedure.	3	5	1	Blank	1	Blank
64	0	5	5	5	5	5	5	1	Blank	1	Learned about the possibility of kidney issues	1	More attentive to research as part of the patient experience	3	5	1	Blank	1	Blank
65	0	5	5	5	5	5	5	1	Blank	1	The effect on kidney regeneration	Blank	Blank	3	4	1	Blank	1	Blank
66	0	5	5	5	5	5	5	1	Blank	1	Drs. Stefano and Emmanuel were very well informed and very engaging!	1	Blank	5	5	1	Blank	1	I liked Dr. Francesco too!
67	0	Blank	Blank	Blank	Blank	Blank	Blank	Blank	Blank	1	Level of renal dysfunciton related to cardiopulmonary machine was explained	0	Blank	4	5	1	Blank	1	Very nice people to work with
68	0	5	5	5	5	5	5	1	Blank	1	Blank	0	Blank	3	5	1	Blank	1	Blank
69	0	5	5	5	5	5	5	1	Blank	0	Blank	1	Understanding the benefits of preventing the possibility of kidney disease due to prolonged cardiopulmonary	3	5	1	Blank	1	Blank
70	0	5	5	5	5	5	5	1	Blank	1	The effect of the bypass pump on blood structure	1	Blank	3	5	1	Blank	1	Delightful people on the study team, fun!
71	0	5	5	5	5	5	5	1	Blank	1	They were very informative and put me at ease.	0	Blank	4	5	1	Blank	1	Blank
72	0	5	5	5	5	5	5	1	Blank	1	Blank	1	Blank	3	5	1	Blank	1	Blank
73	0	5	5	5	5	5	3	1	Blank	1	Had not known about possible problems with kidneys	1	Made me more attentive to the processes/testing done post op	3	4	1	Blank	1	Blank
74	0	5	5	5	5	5	5	1	Blank	1	Blank	1	Blank	3	5	1	Blank	1	Blank

## Sheet: During COVID-19
Patient ID	During COVID-19	Q1	Q2	Q3	Q4	Q5	Q6	Q7	Q7 continued	Q8	Q8 continued	Q9	Q9 continued	Q10	Q11	Q12	Q12 continued	Q13	Q14
75	1	4	5	5	5	5	4	1	Blank	1	More informed about the anesthesia procedures, got to talk to a study staff member to have certain aspects of the study explained	1	More informed about possible issues and complications of procedure	3	5	1	Blank	1	Felt good to participate in a study that might be helping someone else
76	1	5	5	5	5	5	NA	1	Blank	0	Blank	Blank	Blank	3	4	1	Blank	1	Surprised by the frequency of blood samples
77	1	5	5	5	5	5	5	1	Blank	1	Blank	Blank	Blank	3	5	Blank	Blank	Blank	Blank
78	1	5	5	5	5	5	5	1	Blank	1	Blank	1	More able to provide feedback throughout his care process and follow-up	3	5	1	Blank	1	Bedside manner is extremely important, study staff and doctors very personable
79	1	5	5	5	5	5	5	1	Blank	1	Blank	1	Blank	3	5	1	Blank	1	Blank
80	1	5	4	4	4	5	Blank	1	Blank	0	Blank	1	Blank	5	5	1	Blank	1	Was helpful for study staff to check in on patient regularly
81	1	5	5	5	5	5	5	1	Blank	1	Felt well informed as is	1	Having a role in the study made me feel as if I was helping other patients through my procedure.	3	5	1	Blank	1	Satisfied about helping and participating
82	1	5	5	5	5	5	5	1	Blank	1	I had a better idea of the different systems affected by anesthesia procedures.	0	Blank	3	4	1	Blank	1	I saw the sign in the COX 6 waiting room, which sparked my interest in participating. The research staff also went above and beyond to reach out to me.
83	1	5	5	5	5	5	5	0	Blank	0	Blank	0	Blank	3	5	1	Blank	1	I was surprised that participating in a study was even an option for me and how soon before the procedure the study was presented to me.
84	1	5	5	5	5	5	5	1	Blank	1	Blank	1	Blank	3	5	1	Blank	1	Blank
85	1	5	5	5	5	5	5	1	Blank	1	During my pre-op visit, I leanred a lot from the poster graphic.	1	Helped me understand the details of the operation and gave me a bigger picture understanding of how the procedure worked.	3	5	1	Blank	1	I appreciated that the study team was not pushy when the study was pitched to me.
86	1	5	5	5	5	5	5	1	Blank	1	I was excited to learn about the study rationale.	0	Blank	4	5	1	Blank	1	Blank
87	1	5	5	5	5	5	5	1	Blank	1	Didn't know that the study existed at first	1	The more info, the better!	3	5	1	Blank	1	Blank
88	1	5	5	5	5	5	5	1	Blank	1	I learned more about the possible complications to my kidneys.	1	Made me learn more about my procedure	4	5	1	Blank	1	Blank
89	1	5	5	5	5	5	5	0	There was less study involvement than I was expecting .	0	Blank	0	Blank	3	4	1	Blank	1	Blank
90	1	4	5	5	5	5	5	1	I didn't know there was going to be so many blood draws.	1	Blank	1	I was glad I could give back by furthering research through my participation.	3	5	1	Blank	1	Blank
91	1	5	5	5	5	5	5	1	Blank	1	It increased my general knowledge.	0	Blank	3	4	1	Blank	1	Blank
92	1	5	5	5	5	5	5	1	Blank	1	How clearly the study procedures and benefits were explained gave me a better undertanding of what would be happening during the procedure.	1	I was able to help others by participating in the study.	5	5	1	Blank	1	Blank

## Sheet: Questions
Questions
Informed Consent
	Q1	I understood how the study was going to be performed before participating.
	Q2	I was informed about the benefits of the study.
	Q3	I was informed about the risks of the study.
	Q4	The consent process was done in a professional manner.
	Q5	The researchers thoroughly answered all of my questions.
	Q6	The researchers were accessible to me when I needed to contact them.
	Q7	Was the study what you expected it to be?
	Q7 continued	If it was not what you expected, how was it different? Please explain below. Add any other comments pertinent to the consent process that you would like to share.
Healthcare Experience
	Q8	Did this study make you more knowledgeable about the procedure you received?
	Q8 continued	If you answered "yes" to the above question, please tell us what you learned below.
	Q9	Did participating in this study make you a more active part of the medical care you received?
	Q9 continued	If yes, in what ways?
	Q10	How did participating in the study affect your level of stress or anxiety surrounding your procedure?
Satisfaction with the Trial
	Q11	How satisfied or dissatisfied were you with your experience as a study participant?
	Q12	Knowing what you know now, would you participate in this study again?
	Q12 continued	If no, why?
	Q13	Would you recommend this study to a member of your family or a friend if they were given the chance to participate?
	Q14	Is there anything else you would like us to know? Please comment below.

## Sheet: Legend
Legend
Q1-Q6
	Strongly disagree	1
	Somewhat disagree	2
	Neutral	3
	Somewhat agree	4
	Strongly agree	5
Q7
	Yes	1
	No	0
Q8
	Yes	1
	No	0
Q9
	Yes	1
	No	0
Q10
	Made me a lot more anxious	1
	Made me slightly more anxious	2
	Did not change my anxiety level	3
	Made me slightly less anxious	4
	Made me a lot less anxious	5
Q11
	Very dissatisfied	1
	Dissatisfied	2
	Neutral	3
	Satisfied	4
	Very satisfied	5
Q12
	Yes	1
	No	0
Q13
	Yes	1
	No	0
