# Supplementary material for: Patient hesitancy in perioperative clinical trial enrollment during the COVID-19 pandemic
Source: PLoS One. 2023 Jan 17;18(1):e0279643. doi: 10.1371/journal.pone.0279643 (PMC9844839; doi:10.1371/journal.pone.0279643)
Supplement: S1 File — (R) [file pone.0279643.s007.R]

setwd('/Users/josuechirinos/Documents/Harvard/Research/Clinical Trial Enrollment Rate Project/Data/Demographics')
library('readxl')

#Extract ZCTAs by ZIP Code
ZIP.to.ZCTA <- read_excel('Zip Code to ZCTA Table.xlsx')
ZIP.to.ZCTA$ZCTA[ZIP.to.ZCTA$ZIP_CODE%in%c('ZIP Codes Go Here')]

#Extract SES indicators by ZCTA
SES.indicators <-read_excel('ZCTA SES Indicators.xlsx')
SES.indicators$MAHI[SES.indicators$ZCTA%in%c('ZCTAs Go Here')]
SES.indicators$MEAL[SES.indicators$ZCTA%in%c('ZCTAs Go Here')]
SES.indicators$Unemployment[SES.indicators$ZCTA%in%c('ZCTAs Go Here')]

#Statistical analysis for age data
age.before <- c(72,	86,	81,	69,	66,	62,	75,	63,	69,	71,	87,	64,	75,	76,	63,	77,	
  74,	60,	66,	66,	80,	68,	74,	60,	61,	66,	60,	70,	67,	60,	77,	65,	76,	67,	82,	
  71,	65,	72,	82,	60,	65,	67,	80,	63,	66,	65,	70,	78,	85,	78,	77,	68,	70,	70,	
  69,	67,	65,	74,	84,	63,	79,	77,	89,	71,	83,	71,	61,	83,	72,	61,	73,	68,	69,	
  65,	68,	76,	63,	62,	68,	70,	76,	78,	76,	75,	69,	70,	60,	63,	80,	62,	86,	66,	
  69,	69,	64,	82,	67,	61,	66,	78,	65,	83,	71,	62,	76,	78,	67,	69,	68,	69,	63,	
  61,	70,	61,	67,	71,	86,	70,	64,	65,	78,	73,	60,	73,	77,	66,	75,	63,	64,	73,	
  73,	70,	71,	70,	73,	76,	69,	71,	83,	69,	69,	63,	65,	62,	69,	61,	78,	84,	75,	
  61,	67,	80,	82,	64,	70,	78,	71,	77,	63,	74,	60,	75,	69,	68,	73,	64,	69,	80,	
  70,	60,	68,	75,	80,	67,	62,	69,	66,	64,	77,	60,	76,	70,	69,	65,	65,	78,	68,	
  68,	82,	80,	79,	61,	69,	70,	63,	62,	76,	79,	80,	72,	76,	73,	80,	75,	62,	74,	
  61,	75,	65,	68,	60,	65,	68,	78,	69,	82,	76,	80,	69,	67,	76,	66,	78,	60,	62,	
  80,	63,	68,	63,	64,	62,	60,	75,	71,	65,	62,	78,	73,	70,	76,	64,	70,	69,	74,	
  60,	85,	70,	72,	63,	74,	60,	66,	72,	80,	67,	66,	69,	72,	74,	70,	61,	76,	65,	
  72,	76,	71,	64,	72,	62,	62,	66,	71,	73,	73,	76,	73,	78,	67,	67,	76,	67,	62,	
  60,	78,	62,	60,	75,	78,	76,	68,	77,	84,	71,	69,	81,	74,	72,	60,	74,	65,	75,	
  74,	71,	67,	74,	66,	75,	86,	80,	75,	67,	66,	79,	60,	63,	71,	75,	74,	60,	67,	
  64,	72,	77,	66,	70,	63,	77,	63,	64,	61,	77,	70,	65,	67,	76,	67,	66,	63,	76,	
  71,	60,	67,	60,	62,	83,	62,	62,	75,	72,	67,	62,	68,	74,	73,	61,	62,	75,	75,	
  68,	66,	71,	63,	75,	69,	73,	77,	66,	60,	76,	75,	63,	68,	64,	63,	63,	62,	69,	
  68,	64,	70,	62,	69,	66,	67,	73,	66,	64,	65,	68,	79,	78,	61,	74,	82,	61,	69,	
  79,	70,	83,	75,	62,	69,	68,	65,	66,	75,	69,	76,	66,	78,	81,	63,	67,	77,	77,	
  63,	73,	86,	73,	78,	67,	62,	70,	73,	62,	74,	73,	68,	83,	70,	63,	73,	69,	79,	
  67,	73,	76,	72,	70,	75,	73,	60,	82,	78,	72,	70,	66,	60,	74,	79,	69,	74,	76,	
  67,	74,	74,	61,	60,	60,	84,	64,	75,	83,	65,	71,	60,	82,	82,	80,	66,	74,	70,	
  69,	65,	76,	69,	75,	62,	67,	60,	62,	65,	69,	66,	69,	61,	63,	63,	64,	76,	68,	
  67,	60,	60,	69,	66,	77,	69,	72,	66,	78,	70,	73,	72,	69,	70,	74,	73,	80,	71,	
  84,	65,	70,	84,	71,	62,	76,	72,	63,	67,	76,	74,	83,	83,	70,	68,	62,	76,	88,	
  79,	72,	72,	63,	68,	68,	72,	73,	83,	79,	70,	65,	60,	68,	71,	68,	75,	83,	64,	
  71,	67,	78,	64,	68,	74,	73,	60,	61,	82,	70,	61,	63,	73,	68,	72,	64,	75,	69,	
  76,	62,	75,	63,	71,	75,	65,	64,	74,	72,	70,	60,	65,	80,	72,	64,	79,	81,	61,	
  77,	75,	77,	73,	82,	68,	82,	71,	64,	69,	64,	70,	69,	67,	69,	70,	61,	64,	84,	
  81,	67,	73,	79,	75,	64,	66,	76,	77,	66,	82,	62,	69,	74,	65,	69,	70,	61,	71,	
  72,	65,	64,	69,	64,	82,	67,	76,	71,	74,	73,	75,	71,	81,	77,	84,	74,	75,	65,	
  61,	67,	75,	61,	68,	70,	62,	72,	77,	90,	64,	71,	69,	70,	69,	67,	63,	73,	77,	
  59,	67,	63,	63,	70,	65,	61,	71,	66,	72,	67,	76,	66,	60,	69,	64,	66,	82,	70,	
  83,	67,	66,	76,	72,	72,	70,	81,	71,	72,	75,	74,	64,	65,	70,	67,	64,	61,	72,	
  75,	64,	71,	73,	65,	71,	69,	66,	62,	78,	69,	80,	71,	68,	84,	68,	75,	81,	63,	
  80,	77,	77,	71,	65,	71,	73,	59,	67,	65,	81,	70,	67,	64,	42,	74,	65,	72,	59,	
  60,	81,	71,	54,	50,	48,	60,	61,	66,	56,	81,	43,	65,	56,	54,	81,	75,	83,	61,	
  71,	54,	76,	53,	62,	63,	71,	62,	51,	50,	79,	73,	71,	62,	70,	52,	68,	66,	73,	
  74,	53,	64,	73,	66,	80,	63,	49,	51,	62,	52,	73,	63,	65,	67,	41,	83,	64,	76,	
  64,	59,	77,	69,	72,	68,	70,	71,	56,	57,	72,	54,	73,	84,	80,	65,	68,	77,	60,	
  69,	59,	73,	76,	59,	58,	52,	69,	71,	78,	49,	56,	57,	51,	62,	65,	71,	81,	51,	
  67,	78,	57,	76,	64,	82,	59,	64,	73,	81,	64,	61,	79,	75,	59,	76,	73,	71,	71,	
  50,	62,	54,	65,	79,	52,	73,	86,	66,	59,	58,	52,	71,	72,	73,	74,	65,	56,	63,	
  67,	69,	72,	74,	68,	54,	69,	56,	66,	65,	75,	80,	58,	71,	62,	67,	64,	76,	72,	
  51,	54,	75,	58,	66,	71,	60,	68,	66,	73,	59,	56,	50,	57,	57,	69,	69,	82,	83,	
  75,	72,	72,	61,	84,	71,	72,	66,	73,	65,	66,	69,	56,	56,	74,	59,	66,	80,	71,	
  69,	62,	52,	57,	63,	41,	63,	55,	74,	50,	58,	69,	68,	82,	54,	75,	67,	78,	76,	
  59,	62,	71,	67,	73,	78,	70,	70,	81,	69,	52,	76,	62,	65,	70,	59,	74,	59,	50,	
  75,	65,	73,	74,	79,	69,	66,	49,	82,	52,	67,	61,	63,	55,	54,	63,	64,	52,	56,	
  60,	79,	65,	71,	59,	71,	73,	80,	73,	75,	60,	47,	61,	59,	53,	72,	52,	78,	69,	
  61,	55,	59,	43,	63,	71,	64,	59,	66,	55,	76,	54,	81,	81,	55,	68,	62,	54,	65,	
  72,	64,	76,	56,	71,	66,	70,	72,	66,	82,	72,	81,	56,	47,	60,	67,	73,	68,	82,	
  60,	61,	65,	56,	67,	55,	72,	53,	83,	69,	78,	66,	70,	59,	81,	76,	78,	80,	80,	
  67,	77,	74,	60,	46,	74,	71,	72)
age.during <- c(70,	64,	62,	61,	71,	77,	65,	72,	72,	63,	70,	60,	74,	66,	69,	80,	
  71,	60,	67,	76,	65,	66,	62,	73,	77,	73,	69,	73,	67,	63,	71,	69,	68,	71,	68,	
  61,	62,	75,	72,	66,	73,	65,	79,	62,	74,	62,	65,	73,	65,	67,	61,	77,	66,	71,	
  62,	70,	63,	66,	69,	74,	71,	70,	76,	60,	79,	64,	75,	63,	65,	61,	66,	68,	84,	
  66,	62,	63,	79,	62,	68,	65,	67,	72,	72,	68,	60,	75,	63,	74,	74,	60,	66,	63,	
  62,	60,	68,	64,	69,	60,	68,	72,	79,	64,	68,	68,	64,	83,	74,	61,	70,	72,	73,	
  69,	70,	79,	72,	76,	73,	64,	61,	68,	62,	63,	73,	64,	64,	61,	67,	71,	75,	81,	
  63,	66,	69,	62,	66,	64,	70,	64,	76,	71,	63,	75,	60,	63,	63,	81,	74,	61,	63,	
  67,	79,	63,	66,	79,	86,	65,	73,	81,	78,	81,	76,	60,	74,	72,	77,	73,	69,	80,	
  63,	76,	69,	62,	70,	73,	80,	68,	74,	67,	80,	60,	69,	84,	61,	70,	70,	65,	66,	
  64,	80,	62,	64,	78,	65,	66,	63,	79,	72,	71,	73,	67,	80,	69,	68,	69,	82,	70,	
  77,	70,	70,	82,	66,	76,	64,	75,	78,	62,	77,	65,	84,	60,	74,	76,	76,	73,	78,	
  78,	70,	71,	61,	73,	69,	62,	67,	64,	75,	65,	68,	63,	81,	71,	66,	79,	76,	75,	
  60,	65,	82,	63,	68,	59,	50,	63,	71,	57,	76,	73,	69,	71,	50,	55,	67,	66,	69,	
  69,	78,	50,	59,	42,	63,	66,	80,	65,	73,	73,	62,	65,	54,	53,	45,	70,	70,	78,	
  76,	73,	66,	73,	77,	76,	59,	45,	69,	72,	79,	46,	62,	56,	55,	71,	63,	78,	48,	
  75,	47,	75,	76,	53,	68,	82,	69,	62,	65,	58,	69,	63,	74,	80,	80,	76,	53,	51,	
  65,	64,	51,	75,	54,	71,	80,	73,	71,	69,	59,	71,	66)
t.test(x= age.before, y= age.during, alternative= 'two.sided', var.equal= TRUE)

#Box plot for age data
age.df <- data.frame(Time= c(rep(x= 'Before COVID-19', times= 
  length(age.before)), rep(x= 'During COVID-19', times= length(age.during))), 
  Age= c(age.before, age.during))
library(ggplot2)
age.graph <- ggplot(data= age.df, aes(x= Time, y= Age, color= Time)) + 
  geom_boxplot() + geom_jitter(shape= 16, position= position_jitter(0.25)) + 
  scale_y_continuous(limits= c(35, 100), expand= c(0, 0)) + theme_minimal() + 
  scale_color_grey() + labs(title= 'Patient Age for NO/AKI\nand MINDDS Trials', 
  y= 'Patient Age (years)') + theme(plot.title= element_text(size= 20, face= 
  'bold', hjust=0.5), axis.title.y= element_text(size= 18, face= 'bold'), 
  axis.title.x= element_blank(), axis.text= element_text(size= 18, face= 'bold', 
  color= 'black'), legend.position= 'none', panel.grid.major.x= element_blank(), 
  panel.grid.major.y= element_blank(), panel.grid.minor.y= element_blank(), 
  axis.line= element_line(color= 'black', size= 1)) + annotate('text', x= 1, y= 
  93.5, label= 'n= 1,069', size= 6, color= 'black') + annotate('text', x= 2, y= 
  89.5, label= 'n= 333', size= 6, color= 'black') + annotate('segment', x= 1, 
  xend= 2, y= 96.5, yend= 96.5, color= 'black', size= 1) + annotate('text', x= 
  1.5, y= 99, label= 'n.s.', size= 6, color= 'black')
age.graph

#Statistical analysis for sex data
sex.matrix <- matrix(data= c(735, 236, 337, 97), nrow= 2, ncol= 2)
colnames(sex.matrix) <- c('Male', 'Female')
rownames(sex.matrix) <- c('Before COVID-19', 'During COVID-19')
sex.table <- as.table(sex.matrix)
chisq.test(sex.table)

#Bar graph for sex data
sex.df <- data.frame(Time= rep(c('Before COVID-19', 'During COVID-19'), each= 
  2), Sex= factor(rep(c('Male', 'Female'), times= 2), levels= c('Male', 
  'Female')), Percentage= c(100*(735/1072), 100*(337/1072), 100*(236/333), 
   100*(97/333)))
library(ggplot2)
sex.graph <- ggplot(data= sex.df, aes(x= Time, y= Percentage, color= Sex, 
  fill= Sex)) + geom_bar(stat= 'identity', position= position_dodge(width= 
  0.94)) + scale_y_continuous(limits= c(0, 100), expand= c(0, 0)) + 
  theme_minimal() + scale_fill_grey() + scale_color_grey() + labs(title= 
  'Patient Sex for NO/AKI\n and MINDDS Trials', y= 'Sex Frequency (%)') + 
  theme(plot.title= element_text(size= 20, face= 'bold', hjust= 0.5), 
  axis.title.y= element_text(size= 18, face= 'bold'), axis.title.x= 
  element_blank(), axis.text= element_text(size= 18, face= 'bold', color= 
  'black'), legend.position= 'none', panel.grid.major.x= element_blank(), 
  panel.grid.major.y= element_blank(), panel.grid.minor.y= element_blank(), 
  axis.line= element_line(color= 'black', size= 1)) + annotate('text', x= 1, y=
  73.06, label= 'n= 1,072', size= 6, color= 'black') + annotate('text', x= 2, y= 
  75.37, label= 'n= 333', size= 6, color= 'black') + annotate('segment', x= 1, 
  xend= 2, y= 79.56, yend= 79.56, color= 'black', size= 1) + annotate('text', 
  x= 1.5, y= 83.06, label= 'n.s.', size= 6, color= 'black')
sex.graph

#Statistical analysis for race and ethnicity data
race.matrix <- matrix(data= c(919, 292, 8, 6, 13, 2, 26, 6), nrow= 2, ncol= 4)
colnames(race.matrix) <- c('Non-Hispanic white', 'Non-Hispanic Black', 
  'Hispanic', 'Asian')
rownames(race.matrix) <- c('Before COVID-19', 'During COVID-19')
race.table <- as.table(race.matrix)
fisher.test(race.table)

#Bar graph for race and ethnicity data
race.df <- data.frame(Time= rep(c('Before COVID-19', 'During COVID-19'), each= 
  4), Race= factor(rep(c('Non-Hispanic white', 'Non-Hispanic Black', 'Hispanic', 
  'Asian'), times= 2), levels= c('Non-Hispanic white', 'Non-Hispanic Black', 
  'Hispanic', 'Asian')), Percentage= c(100*(919/966), 100*(8/966), 100*(13/966),
  100*(26/966), 100*(292/306), 100*(6/306), 100*(2/306), 100*(6/306)))
library(ggplot2)
race.graph <- ggplot(data= race.df, aes(x= Time, y= Percentage, color= Race, 
  fill= Race)) + geom_bar(stat= 'identity', position= position_dodge(width= 
  0.94)) + scale_y_continuous(limits= c(0, 100), expand= c(0, 0)) + 
  theme_minimal() + scale_fill_grey() + scale_color_grey() + labs(title= 
  'Patient Race and Ethnicity\nfor NO/AKI and MINDDS Trials', y= 
  'Race and Ethnicity Frequency (%)') + theme(plot.title= element_text(size= 20, 
  face= 'bold', hjust= 0.5), axis.title.y= element_text(size= 18, face= 'bold'), 
  axis.title.x= element_blank(), axis.text= element_text(size= 18, face= 'bold', 
  color= 'black'), legend.position= 'none', panel.grid.major.x= element_blank(), 
  panel.grid.major.y= element_blank(), panel.grid.minor.y= element_blank(), 
  axis.line= element_line(color= 'black', size= 1))
race.graph

#Statistical analysis for MAHI data
library(car)
library(carData)
MAHI.before <- c(63949,	61159,	61159,	74364,	104577,	104577,	91563,	108965,	
  43235,	52223,	52223,	68915,	91484,	83939,	83939,	96563,	62966,	57207,	
  57207,	57207,	95037,	95037,	94375,	61887,	100972,	100972,	90302,	
  101111,	99943,	109529,	85781,	109329,	77184,	136083,	105014,	105014,	72821,	
  72821,	86731,	86731,	107740,	55665,	39928,	45992,	111209,	141265,	
  141265,	128354,	128354,	195889,	195889,	152240,	152240,	152240,	135340,	
  135340,	157353,	80943,	105254,	115446,	115446,	115446,	140125,	140125,	
  191310,	185906,	185906,	90969,	90969,	90969,	118721,	151334,	151334,	
  151334,	126081,	126081,	90000,	90000,	65224,	65224,	66961,	66961,	
  128466,	128466,	128466,	128466,	43411,	77484,	77484,	77484,	108070,	
  108070,	108070,	108070,	108070,	108070,	60596,	84609,	128651,	128651,	
  128651,	128651,	132948,	132948,	132948,	132948,	113489,	100693,	100693,	
  144917,	144917,	144917,	125922,	125922,	169623,	169623,	169623,	169623,	
  169623,	169623,	46224,	46224,	46224,	81788,	81788,	81788,	62927,	88630,	
  88630,	88630,	88630,	88630,	112761,	112761,	112761,	112761,	112761,	97778,	
  80586,	80586,	80586,	80586,	80586,	80586,	80586,	80586,	184007,	
  128083,	89250,	89250,	89250,	89250,	89250,	72574,	93212,	119602,	
  123333,	123333,	123333,	123333,	123333,	125204,	73290,	73290,	73290,	73290,	
  73290,	80586,	85208,	85208,	68860,	68860,	68860,	68860,	68860,	68860,	
  68860,	68860,	68860,	128056,	128056,	149167,	101477,	105919,	100680,	
  100680,	122607,	142435,	102249,	102249,	160963,	141596,	83519,	83519,	
  117535,	117535,	146958,	142869,	142869,	100483,	100483,	96563,	110280,	
  110280,	110280,	110280,	60579,	60579,	60579,	128403,	128403,	128403,	
  128403,	103337,	103337,	78416,	105065,	105061,	83208,	65975,	65975,	65975,	
  56737,	62605,	62605,	62605,	62605,	62605,	74069,	96486,	96486,	96486,	
  96486,	96486,	72537,	106955,	106955,	106955,	101549,	96522,	96522,	96522,	
  133718,	76157,	83464,	45856,	70191,	95675,	128173,	128173,	128173,	90528,	
  90279,	90279,	90279,	90279,	82902,	78011,	78011,	195494,	178358,	
  178358,	132688,	98978,	90755,	86787,	86787,	86787,	126659,	126659,	
  126659,	164583,	157563,	157563,	121037,	132399,	132399,	241190,	241190,	
  112150,	102214,	129309,	168361,	168542,	207702,	207702,	207702,	207702,	72489,	
  78603,	78603,	96645,	63805,	78603,	86356,	68590,	83632,	78689,	87060,	
  77019,	77019,	91174,	59063,	61694,	75096,	65486,	74654,	93184,	51790,	
  51790,	81928,	94360,	42314,	42314,	42314,	82963,	96066,	90078,	72422,	
  78209,	66805,	74022,	86625,	92742,	102392,	75295,	75295,	89288,	42595,	
  80701,	102917,	110344,	104472,	109254,	106957,	106957,	118750,	51979,	94935,	
  88188,	68333,	68333,	86587,	86587,	148459,	148459,	135021,	59417,	60625,	
  78622,	76450,	57771,	71429,	101875,	65663,	65663,	65663,	74000,	85000,	
  85000,	85000,	94018,	118712,	71556,	73734,	100170,	86659,	64340,	74896,	
  73046,	94321,	109817,	73750,	75164,	75164,	79835,	88262,	59922,	
  106190,	70517,	46250,	57768,	68594,	68949,	143141,	109712,	80129,	
  111758,	97334,	87788,	113798,	63057,	81362,	43039,	100391,	71340,	
  136303,	74036,	48721,	53592,	54675,	130810,	81991,	92134,	65949,	52783,	
  63774,	60457,	60422,	85811,	80878,	53302,	53303,	91019,	76465,	38087,	
  64141,	51665,	55035,	140394,	30102,	55542,	89212,	122881,	60561,	60561,	
  40769,	60823,	83008,	61798,	73776,	53223,	73906,	83939,	94375,	94375,	
  104130,	76875,	97591,	109670,	109529,	85781,	105014,	104710,	111209,	
  111209,	111209,	111209,	141265,	141265,	124130,	128354,	152240,	152240,	
  135340,	157353,	80943,	83243,	83243,	115446,	115446,	140125,	148235,	
  191310,	118721,	151334,	151334,	151334,	151334,	151334,	126081,	65224,	65224,	
  66961,	66961,	76538,	56680,	56680,	77484,	77484,	108070,	108070,	
  108070,	53322,	132948,	132948,	102934,	100693,	100693,	144917,	144917,	
  144917,	144917,	125922,	169623,	46224,	46224,	46224,	81788,	81788,	81788,	
  81788,	81788,	81788,	62927,	88630,	88630,	88630,	88630,	88630,	88630,	
  88630,	112761,	112761,	112761,	80586,	80586,	80586,	128083,	89250,	89250,	
  89250,	89250,	89250,	89250,	106283,	93212,	119602,	123333,	73290,	73290,	
  73290,	73290,	73290,	73290,	68860,	68860,	68860,	68860,	68860,	68860,	
  68860,	68860,	68860,	127813,	127813,	127813,	127813,	127813,	136863,	
  128056,	105919,	105919,	142435,	88476,	157987,	90133,	90133,	90133,	
  130893,	83519,	100483,	96563,	96563,	38300,	57649,	109149,	128403,	
  103337,	78416,	105061,	103738,	113958,	113958,	83208,	83208,	65975,	65975,	
  65975,	65528,	65528,	56737,	62605,	62605,	74069,	74069,	74069,	96486,	
  72537,	106955,	101549,	101549,	95563,	52373,	95675,	128173,	83631,	
  106633,	106633,	90279,	78011,	178358,	132688,	111587,	111587,	90755,	
  195336,	157563,	121037,	121037,	241190,	241190,	101397,	112150,	112150,	
  102214,	129309,	129309,	129309,	168542,	168542,	72489,	72489,	78902,	78902,	
  78603,	107683,	96645,	96645,	103306,	93306,	93306,	51456,	63805,	
  115129,	68590,	62888,	77019,	61694,	61694,	63980,	94360,	82963,	87326,	
  90558,	90558,	101826,	103182,	58546,	80430,	80430,	125125,	72422,	72471,	
  86772,	66805,	43586,	92742,	102392,	75295,	75295,	60486,	55106,	36347,	
  65125,	110344,	104472,	79235,	57461,	135021,	135021,	84500,	101528,	54856,	
  94181,	71206,	106094,	118712,	52051,	71556,	74500,	115417,	107319,	86659,	
  86659,	64340,	122602,	73046,	73046,	60898,	60898,	75164,	88262,	55034,	
  86128,	71857,	62455,	64375,	59375,	44156,	35000,	91786,	59770,	61250,	
  70067,	94722,	101429,	100391,	85351,	63806,	40264,	90424,	87500,	44375,	
  74489,	40011,	75474,	62310,	44647,	101250,	38825,	43572,	84671,	91191,	
  43808,	40769,	61798,	80417,	57987,	57207,	95037,	94375,	129085,	
  103228,	91964,	85432,	109529,	128613,	78750,	72821,	121458,	76250,	65708,	
  45992,	124130,	152240,	157353,	157353,	83243,	185906,	151334,	151334,	
  151334,	151334,	151334,	151334,	151334,	106141,	66961,	128466,	76538,	76538,	
  43411,	43411,	77484,	77484,	77484,	108070,	108070,	132948,	132948,	
  102934,	102934,	100693,	125922,	81788,	81788,	62927,	88630,	88630,	88630,	
  112761,	97778,	82468,	128083,	89250,	89250,	89250,	89250,	72574,	
  119602,	119602,	119602,	119602,	148854,	148854,	123333,	109839,	95345,	81626,	
  73290,	73290,	73290,	73290,	68860,	68860,	68860,	68860,	127813,	
  127813,	105919,	105919,	122607,	122607,	142435,	160963,	157987,	90133,	
  130893,	160329,	110280,	109149,	60579,	103337,	105061,	103738,	113958,	65975,	
  65975,	65528,	56737,	74069,	74069,	96486,	96486,	72537,	72537,	
  101549,	101549,	133718,	133718,	95563,	70191,	128173,	128173,	90528,	90279,	
  90279,	96104,	97404,	86570,	86570,	195494,	132688,	132688,	90755,	
  195336,	195336,	195336,	122098,	157563,	157563,	241190,	241190,	129309,	
  168361,	168542,	168542,	207702,	78902,	99444,	107683,	107683,	73491,	51456,	
  51456,	83632,	83632,	71981,	60432,	60432,	94360,	94360,	96066,	86637,	
  119688,	111110,	66805,	96004,	64833,	77783,	139421,	75792,	75792,	90173,	
  109254,	51979,	94935,	135021,	52860,	57771,	75420,	75938,	76500,	94018,	
  81995,	88498,	59541,	115417,	115417,	85585,	134425,	81658,	64340,	60898,	
  88262,	65731,	75517,	80286,	63152,	47556,	84717,	105328,	55033,	
  104863,	95900,	157610,	109205,	140260,	79883,	77740,	85351,	91460,	
  148955,	43494,	36668,	52092,	91646,	75179,	65741,	68042,	53053,	57987,	
  49679,	91734,	101111,	77184,	62281,	104710,	65708,	111209,	135340,	
  185906,	90969,	118721,	90000,	66961,	128466,	76538,	43411,	56680,	77484,	
  108070,	100693,	144917,	46224,	81788,	62927,	88630,	112761,	97778,	
  128083,	89250,	72574,	123333,	125204,	73290,	68860,	127813,	105919,	
  100680,	160963,	130893,	96563,	58105,	109149,	78416,	105065,	98374,	65528,	
  56737,	74069,	106955,	101549,	96522,	133718,	70191,	95675,	70959,	90279,	
  82902,	195336,	157563,	132399,	101397,	207702,	75294,	101216,	94360,	82963,	
  87326,	90558,	79725,	103459,	58546,	102392,	75295,	44269,	85270,	
  112500,	106957,	58115,	135021,	83594,	89097,	85000,	89595,	61157,	86563,	
  106190,	44523,	44523,	46250,	46250,	41406,	41406,	47500,	47500,	47500,	
  87328,	87328,	69306,	69306,	69306,	69306,	63357,	63357,	63357,	63357,	
  63357,	63357,	84828,	84828,	88611,	88611,	88611,	113798,	113798,	
  113798,	63774,	63774,	57365,	57365,	92000,	92000)
MAHI.during <- c(75179,	69346,	108965,	40913,	129085,	99297,	97591,	136083,	
  69071,	112153,	64942,	65708,	124130,	124130,	157353,	115446,	148235,	
  185906,	108070,	108070,	52827,	100672,	102934,	144917,	125922,	125922,	81788,	
  112761,	97778,	80586,	119602,	148854,	123333,	68860,	127813,	101477,	
  155474,	142435,	102249,	160963,	106164,	106164,	100483,	67805,	128403,	65975,	
  65528,	96486,	170588,	52373,	70191,	127981,	90279,	90279,	78011,	86570,	
  195494,	117137,	157563,	121037,	112150,	223917,	168542,	207702,	72489,	51456,	
  51456,	75286,	71981,	77019,	87326,	96066,	86625,	92742,	85270,	
  102917,	109254,	94935,	120300,	86587,	60625,	57771,	63359,	90605,	
  118712,	71556,	97014,	85585,	64340,	66737,	79835,	77036,	68641,	88262,	
  75517,	69651,	63092,	96064,	127230,	68375,	98594,	222188,	103384,	
  116250,	127223,	203557,	71049,	117637,	96311,	100705,	65239,	45081,	72149,	
  73458,	61798,	73776,	50889,	78382,	61887,	85432,	99943,	51270,	
  121458,	42904,	55665,	65708,	65708,	111209,	65154,	65154,	65154,	
  128354,	148235,	191310,	151334,	65224,	65224,	66961,	43411,	108070,	59037,	
  84609,	132948,	132948,	46224,	81788,	81788,	88630,	112761,	184007,	89250,	
  89250,	106283,	72574,	93212,	119602,	119602,	148854,	123333,	123333,	
  125204,	109839,	73290,	68860,	68860,	127813,	128056,	105919,	145679,	
  100680,	106164,	43144,	67805,	58105,	105065,	105065,	56737,	62605,	62605,	
  62605,	62605,	62605,	62605,	106955,	106955,	96522,	133718,	133718,	95563,	
  99381,	90279,	78011,	111587,	86787,	195336,	157563,	101397,	101397,	
  101397,	102214,	102214,	168361,	168361,	168542,	70068,	78902,	96645,	96645,	
  51456,	95351,	67773,	74654,	40173,	87326,	83600,	55106,	47942,	75792,	
  106957,	106686,	86587,	64909,	71541,	60625,	78622,	106094,	52051,	
  107319,	122602,	66737,	88262,	94771,	69651,	71725,	53571,	126799,	85351,	
  43110,	44731,	96487,	56069,	58290,	61239,	81381,	55274,	42329,	25855,	
  63063,	68393,	85432,	62281,	64942,	64942,	65154,	151334,	90000,	65224,	
  43411,	132948,	128083,	93212,	73290,	68860,	83208,	62605,	74069,	95563,	
  128173,	90279,	195494,	70068,	75286,	83625,	39942,	79235,	57461,	74500,	
  52174,	45341,	45341,	87091,	68375,	76030,	92266,	73458,	56637,	57207,	
  51270,	51270,	62281,	64942,	90969,	106141,	65224,	65224,	77484,	77484,	
  77484,	108070,	132948,	102934,	100693,	62927,	89250,	89250,	109839,	85208,	
  68860,	155474,	88476,	160963,	110280,	110280,	62605,	133718,	133718,	
  117137,	112150,	78603,	96645,	51456,	61694,	82963,	68258,	83516,	94935,	
  88188,	56872,	106094,	78689,	44375,	85811)
MAHI <- c(MAHI.before, MAHI.during)
MAHI.groups <- as.factor(c(rep(x= 'Before COVID-19', times= 
  length(MAHI.before)), rep(x= 'During COVID-19', times= length(MAHI.during))))
leveneTest(y= MAHI, group= MAHI.groups)
wilcox.test(MAHI.before, MAHI.during)

#Bar graph for MAHI data
MAHI.df <- data.frame(Time= rep(c('Before COVID-19', 'During COVID-19'), each= 
  6), MAHI= factor(rep(c('<$25,000', '$25,000 to <$50,000', 
  '$50,000 to <$75,000', '$75,000 to <$100,000', '$100,000 to $200,000',
  '\u2265 $200,000'), times= 2), levels= c('<$25,000', '$25,000 to <$50,000', 
  '$50,000 to <$75,000', '$75,000 to <$100,000', '$100,000 to $200,000',
  '\u2265 $200,000')), Percentage= c(100*(0/1065), 100*(53/1065), 
  100*(262/1065), 100*(329/1065), 100*(409/1065), 100*(12/1065), 100*(0/332), 
  100*(17/332), 100*(106/332), 100*(88/332), 100*(117/332), 100*(4/332)))
library(ggplot2)
MAHI.graph <- ggplot(data= MAHI.df, aes(x= Time, y= Percentage, color= MAHI, 
  fill= MAHI)) + geom_bar(stat= 'identity', position= position_dodge(width= 
  0.94)) + scale_y_continuous(limits= c(0, 50), expand= c(0, 0)) + 
  theme_minimal() + scale_fill_grey() + scale_color_grey() + labs(title= 
  'Patient ZCTA MAHI for\nNO/AKI and MINDDS Trials', y= 'MAHI Frequency (%)') + 
  theme(plot.title= element_text(size= 20, face= 'bold', hjust= 0.5), 
  axis.title.y= element_text(size= 18, face= 'bold'), axis.title.x= 
  element_blank(), axis.text= element_text(size= 18, face= 'bold', color= 
  'black'), legend.position= 'none', panel.grid.major.x= element_blank(), 
  panel.grid.major.y= element_blank(), panel.grid.minor.y= element_blank(), 
  axis.line= element_line(color= 'black', size= 1)) + annotate('text', x= 1, y=
  41.40, label= 'n= 1,065', size= 6, color= 'black') + annotate('text', x= 2, y= 
  38.24, label= 'n= 332', size= 6, color= 'black') + annotate('segment', x= 1, 
  xend= 2, y= 44.40, yend= 44.40, color= 'black', size= 1) + annotate('text', 
  x= 1.5, y= 46.40, label= 'n.s.', size= 6, color= 'black')
MAHI.graph

#Statistical analysis for MEAL data
library(car)
library(carData)
MEAL.before <- c(rep(x= 1, times= 77), rep(x= 2, times= 352), rep(x= 3, times= 
  161), rep(x= 4, times= 439), rep(x= 5, times= 37))
MEAL.during <- c(rep(x= 1, times= 29), rep(x= 2, times= 104), rep(x= 3, times= 
  59), rep(x= 4, times= 131), rep(x= 5, times= 9))
MEAL <- c(MEAL.before, MEAL.during)
MEAL.groups <- as.factor(c(rep(x= 'Before COVID-19', times= 
  length(MEAL.before)), rep(x= 'During COVID-19', times= length(MEAL.during))))
leveneTest(y= MEAL, group= MEAL.groups)
wilcox.test(MEAL.before, MEAL.during)

#Bar graph for MEAL data
MEAL.df <- data.frame(Time= rep(c('Before COVID-19', 'During COVID-19'), each= 
  6), MEAL= factor(rep(c('Less than high school', 'High school or equivalent', 
  'Some college', 'Two-year degree', 'Four-year degree', 'Graduate school'), 
  times= 2), levels= c('Less than high school', 'High school or equivalent', 
  'Some college', 'Two-year degree', 'Four-year degree', 'Graduate school')), 
  Percentage= c(100*(77/1066), 100*(352/1066), 100*(161/1066), 100*(439/1066), 
  100*(37/1066), 100*(0/1066), 100*(29/332), 100*(104/332), 100*(59/332), 
  100*(132/332), 100*(9/332), 100*(0/332)))
library(ggplot2)
MEAL.graph <- ggplot(data= MEAL.df, aes(x= Time, y= Percentage, color= MEAL, 
  fill= MEAL)) + geom_bar(stat= 'identity', position= position_dodge(width= 
  0.94)) + scale_y_continuous(limits= c(0, 50), expand= c(0, 0)) + 
  theme_minimal() + scale_fill_grey() + scale_color_grey() + labs(title= 
  'Patient ZCTA MEAL for\nNO/AKI and MINDDS Trials', y= 'MEAL Frequency (%)') + 
  theme(plot.title= element_text(size= 20, face= 'bold', hjust= 0.5), 
  axis.title.y= element_text(size= 18, face= 'bold'), axis.title.x= 
  element_blank(), axis.text= element_text(size= 18, face= 'bold', color= 
  'black'), legend.position= 'none', panel.grid.major.x= element_blank(), 
  panel.grid.major.y= element_blank(), panel.grid.minor.y= element_blank(), 
  axis.line= element_line(color= 'black', size= 1)) + annotate('text', x= 1, y=
  44.18, label= 'n= 1,066', size= 6, color= 'black') + annotate('text', x= 2, y= 
  42.76, label= 'n= 332', size= 6, color= 'black') + annotate('segment', x= 1, 
  xend= 2, y= 47.18, yend= 47.18, color= 'black', size= 1) + annotate('text', 
  x= 1.5, y= 49.18, label= 'n.s.', size= 6, color= 'black')
MEAL.graph

#Statistical analysis for unemployment rate data
unemployment.before <- c(3.93,	5.76,	5.76,	1.67,	4.44,	4.44,	2.05,	1.38,	7.22,	
  5.56,	5.56,	2.97,	3.83,	4.41,	4.41,	4.39,	6.52,	8.32,	8.32,	8.32,	5.41,	5.41,	
  1.61,	5.88,	4.56,	4.56,	4.95,	5.77,	3.7,	4.6,	6.9,	5.5,	4.14,	3.02,	3.8,	
  3.8,	4.93,	4.93,	3.98,	3.98,	5.26,	5.69,	7.39,	5.09,	3.53,	4.05,	4.05,	5.49,	
  5.49,	4.28,	4.28,	2.77,	2.77,	2.77,	3.9,	3.9,	3.93,	3.99,	1.23,	3.05,	3.05,	
  3.05,	4.02,	4.02,	3.59,	1.41,	1.41,	3,	3,	3,	2.83,	3.16,	3.16,	3.16,	4.28,	
  4.28,	4.13,	4.13,	5.88,	5.88,	5.1,	5.1,	2.75,	2.75,	2.75,	2.75,	9.77,	5.97,	
  5.97,	5.97,	3.77,	3.77,	3.77,	3.77,	3.77,	3.77,	4.98,	2.68,	4.32,	4.32,	4.32,	
  4.32,	3.14,	3.14,	3.14,	3.14,	4.35,	3.03,	3.03,	3.04,	3.04,	3.04,	3.19,	3.19,	
  2.05,	2.05,	2.05,	2.05,	2.05,	2.05,	6.92,	6.92,	6.92,	6.53,	6.53,	6.53,	3.53,	
  4.96,	4.96,	4.96,	4.96,	4.96,	3.29,	3.29,	3.29,	3.29,	3.29,	2.53,	3.39,	3.39,	
  3.39,	3.39,	3.39,	3.39,	3.39,	3.39,	3.92,	2.93,	3.65,	3.65,	3.65,	3.65,	3.65,	
  4.36,	4.21,	5.56,	4.85,	4.85,	4.85,	4.85,	4.85,	5.12,	3.91,	3.91,	3.91,	3.91,	
  3.91,	3.39,	3.96,	3.96,	4.01,	4.01,	4.01,	4.01,	4.01,	4.01,	4.01,	4.01,	4.01,	
  2.21,	2.21,	6.46,	4.46,	3.94,	3.66,	3.66,	4.12,	3.54,	4.66,	4.66,	2.68,	4.3,	
  4.34,	4.34,	4.02,	4.02,	6.36,	1.17,	1.17,	1.3,	1.3,	2.72,	3.93,	3.93,	3.93,	
  3.93,	5.31,	5.31,	5.31,	2.19,	2.19,	2.19,	2.19,	4.43,	4.43,	3.51,	4.41,	3.79,	
  3.65,	5,	5,	5,	4.72,	5.39,	5.39,	5.39,	5.39,	5.39,	3.59,	2.78,	2.78,	2.78,	
  2.78,	2.78,	5.62,	2.85,	2.85,	2.85,	3.13,	3.52,	3.52,	3.52,	3.57,	5.52,	1.51,	
  8.44,	8.15,	6.13,	4.32,	4.32,	4.32,	4.22,	4.26,	4.26,	4.26,	4.26,	6.35,	3.33,	
  3.33,	2.91,	4.22,	4.22,	2.99,	2.57,	3.68,	2.82,	2.82,	2.82,	1.45,	1.45,	1.45,	
  2.82,	2.22,	2.22,	3.91,	3.38,	3.38,	2.69,	2.69,	3.37,	3.13,	4.01,	3.35,	3.5,	
  4,	4,	4,	4,	4.1,	3.28,	3.28,	5.65,	4.54,	3.28,	3.79,	5.54,	5.46,	6.17,	
  2.48,	3.67,	3.67,	3.5,	7.37,	4.51,	3.03,	0,	5.33,	2.66,	5.92,	6.48,	6.48,	
  4.36,	4.97,	5.61,	5.61,	5.61,	4.69,	5.83,	2.99,	3.59,	7.39,	5.27,	3.84,	4.39,	
  2.98,	2.02,	6.1,	6.1,	6.53,	7.88,	2.26,	3.79,	1.96,	3.65,	2.98,	3.76,	3.76,	
  2.29,	4.09,	4.27,	2.78,	6.96,	6.96,	3.88,	3.88,	3.18,	3.18,	3.46,	0,	1.19,	
  2.43,	6.52,	3.3,	2.7,	0,	4.38,	4.38,	4.38,	2.57,	4.64,	2.04,	2.04,	7.73,	
  2.67,	3.27,	0.69,	1.67,	2.44,	4.01,	1.75,	4.71,	2.36,	2.48,	3.57,	1.93,	1.93,	
  1.84,	2.55,	3.78,	5.32,	2.29,	1.13,	4.64,	4.55,	2.25,	4.66,	2.86,	3.64,	2.47,	
  5.81,	5.48,	5.43,	6.05,	3.32,	8.25,	5.58,	5.59,	5.27,	2.78,	5.29,	5.58,	4.57,	
  3.35,	3.29,	2.44,	4.65,	6.56,	5.8,	6.05,	5.66,	4.02,	4.92,	6.03,	1.45,	5.32,	
  5.8,	8.21,	7.6,	5.53,	7.14,	4.72,	11,	7.59,	4.93,	4.44,	5.73,	5.73,	6.02,	
  2.65,	5.02,	4.08,	4.24,	4.87,	3.39,	4.41,	1.61,	1.61,	3.55,	6.22,	2.49,	3.35,	
  4.6,	6.9,	3.8,	1.87,	3.53,	3.53,	3.53,	3.53,	4.05,	4.05,	2.21,	5.49,	2.77,	
  2.77,	3.9,	3.93,	3.99,	5.02,	5.02,	3.05,	3.05,	4.02,	1.29,	3.59,	2.83,	3.16,	
  3.16,	3.16,	3.16,	3.16,	4.28,	5.88,	5.88,	5.1,	5.1,	4.32,	7.93,	7.93,	5.97,	
  5.97,	3.77,	3.77,	3.77,	5.25,	3.14,	3.14,	3.57,	3.03,	3.03,	3.04,	3.04,	3.04,	
  3.04,	3.19,	2.05,	6.92,	6.92,	6.92,	6.53,	6.53,	6.53,	6.53,	6.53,	6.53,	3.53,	
  4.96,	4.96,	4.96,	4.96,	4.96,	4.96,	4.96,	3.29,	3.29,	3.29,	3.39,	3.39,	3.39,	
  2.93,	3.65,	3.65,	3.65,	3.65,	3.65,	3.65,	2.99,	4.21,	5.56,	4.85,	3.91,	3.91,	
  3.91,	3.91,	3.91,	3.91,	4.01,	4.01,	4.01,	4.01,	4.01,	4.01,	4.01,	4.01,	4.01,	
  1.64,	1.64,	1.64,	1.64,	1.64,	4.82,	2.21,	3.94,	3.94,	3.54,	6.75,	3.38,	3.01,	
  3.01,	3.01,	2.91,	4.34,	1.3,	2.72,	2.72,	13.46,	8.42,	3.93,	2.19,	4.43,	
  3.51,	3.79,	5.09,	3.28,	3.28,	3.65,	3.65,	5,	5,	5,	5.24,	5.24,	4.72,	5.39,	
  5.39,	3.59,	3.59,	3.59,	2.78,	5.62,	2.85,	3.13,	3.13,	3.87,	8.38,	6.13,	4.32,	
  3.68,	3.3,	3.3,	4.26,	3.33,	4.22,	2.99,	2.73,	2.73,	3.68,	1.73,	2.22,	3.91,	
  3.91,	2.69,	2.69,	3.51,	3.37,	3.37,	3.13,	4.01,	4.01,	4.01,	3.5,	3.5,	4.1,	
  4.1,	3.25,	3.25,	3.28,	2.84,	5.65,	5.65,	4.05,	2.77,	2.77,	4.51,	4.54,	2.05,	
  5.54,	0,	3.67,	4.51,	4.51,	5.18,	4.97,	4.69,	4.77,	3.35,	3.35,	4.36,	2.05,	
  6.61,	3.49,	3.49,	2.57,	3.59,	4.56,	2.92,	5.27,	8.42,	2.98,	2.02,	6.1,	6.1,	
  3.97,	4.48,	11.05,	5.99,	1.96,	3.65,	4.23,	5.51,	3.46,	3.46,	2.47,	0,	6.94,	
  1.02,	0,	0,	2.67,	3.21,	3.27,	4.63,	1.44,	3.45,	2.44,	2.44,	4.01,	0.57,	
  4.71,	4.71,	2.53,	2.53,	1.93,	2.55,	4.26,	2.55,	7.17,	4.86,	1.74,	5.39,	5.72,	
  6.81,	0,	2.63,	2.16,	5.2,	0.38,	4.51,	5.58,	4.01,	2.84,	8.03,	5.59,	2.75,	
  3.92,	2.3,	8.29,	1.95,	4.25,	7.55,	0,	6.73,	6.81,	5.35,	4.18,	5.8,	6.02,	
  4.08,	1.65,	8.44,	8.32,	5.41,	1.61,	3.36,	3.9,	3.19,	4.97,	4.6,	3.11,	5.05,	
  4.93,	3.27,	4.67,	3.9,	5.09,	2.21,	2.77,	3.93,	3.93,	5.02,	1.41,	3.16,	3.16,	
  3.16,	3.16,	3.16,	3.16,	3.16,	4.2,	5.1,	2.75,	4.32,	4.32,	9.77,	9.77,	5.97,	
  5.97,	5.97,	3.77,	3.77,	3.14,	3.14,	3.57,	3.57,	3.03,	3.19,	6.53,	6.53,	3.53,	
  4.96,	4.96,	4.96,	3.29,	2.53,	3.64,	2.93,	3.65,	3.65,	3.65,	3.65,	4.36,	5.56,	
  5.56,	5.56,	5.56,	3.36,	3.36,	4.85,	3.53,	5.1,	3.24,	3.91,	3.91,	3.91,	3.91,	
  4.01,	4.01,	4.01,	4.01,	1.64,	1.64,	3.94,	3.94,	4.12,	4.12,	3.54,	2.68,	3.38,	
  3.01,	2.91,	4.83,	3.93,	3.93,	5.31,	4.43,	3.79,	5.09,	3.28,	5,	5,	5.24,	
  4.72,	3.59,	3.59,	2.78,	2.78,	5.62,	5.62,	3.13,	3.13,	3.57,	3.57,	3.87,	8.15,	
  4.32,	4.32,	4.22,	4.26,	4.26,	4.55,	3.89,	3.74,	3.74,	2.91,	2.99,	2.99,	3.68,	
  1.73,	1.73,	1.73,	1.95,	2.22,	2.22,	2.69,	2.69,	4.01,	3.35,	3.5,	3.5,	4,	
  3.25,	3.13,	2.84,	2.84,	2.85,	4.51,	4.51,	5.46,	5.46,	4.79,	4.23,	4.23,	4.97,	
  4.97,	5.83,	4.65,	2.71,	4.54,	5.27,	4.96,	5.02,	4.18,	4,	5.56,	5.56,	3.51,	
  2.98,	4.09,	4.27,	3.46,	4.03,	3.3,	2.92,	0.78,	3.47,	7.73,	5.66,	3.72,	2.45,	
  1.44,	1.44,	2.67,	0.79,	0,	4.01,	2.53,	2.55,	2.48,	7.49,	3.11,	2.6,	6.02,	
  2.68,	4.91,	7.32,	5,	6.91,	3.04,	3.72,	4.33,	3.33,	3.58,	4.01,	3.38,	3.07,	
  8.18,	13.61,	9.73,	7.58,	3.24,	11.33,	4.32,	5.62,	8.44,	3.89,	4.4,	5.77,	
  4.14,	7.01,	1.87,	3.9,	3.53,	3.9,	1.41,	3,	2.83,	4.13,	5.1,	2.75,	4.32,	
  9.77,	7.93,	5.97,	3.77,	3.03,	3.04,	6.92,	6.53,	3.53,	4.96,	3.29,	2.53,	2.93,	
  3.65,	4.36,	4.85,	5.12,	3.91,	4.01,	1.64,	3.94,	3.66,	2.68,	2.91,	2.72,	7.68,	
  3.93,	3.51,	4.41,	3.08,	5.24,	4.72,	3.59,	2.85,	3.13,	3.52,	3.57,	8.15,	6.13,	
  4.07,	4.26,	6.35,	1.73,	2.22,	3.38,	3.51,	4,	2.51,	2.78,	4.97,	4.69,	4.77,	
  3.35,	2.37,	5.1,	6.61,	2.02,	6.1,	5.54,	4.21,	4.33,	3.76,	6.19,	3.46,	4.17,	
  6.95,	2.04,	3.57,	2.44,	4.61,	5.32,	4.56,	4.56,	1.13,	1.13,	5.8,	5.8,	7.47,	
  7.47,	7.47,	0,	0,	3.87,	3.87,	3.87,	3.87,	5.38,	5.38,	5.38,	5.38,	5.38,	
  5.38,	3.5,	3.5,	6.91,	6.91,	6.91,	5.43,	5.43,	5.43,	5.8,	5.8,	4.14,	4.14,	
  2.74,	2.74)
unemployment.during <- c(3.24,	4.82,	1.38,	5.31,	3.36,	2.91,	2.49,	3.02,	6.25,	
  2.3,	3.31,	3.9,	2.21,	2.21,	3.93,	3.05,	1.29,	1.41,	3.77,	3.77,	7.26,	4.9,	
  3.57,	3.04,	3.19,	3.19,	6.53,	3.29,	2.53,	3.39,	5.56,	3.36,	4.85,	4.01,	1.64,	
  4.46,	2.02,	3.54,	4.66,	2.68,	2.21,	2.21,	1.3,	6.9,	2.19,	5,	5.24,	2.78,	
  3.32,	8.38,	8.15,	4.05,	4.26,	4.26,	3.33,	3.74,	2.91,	4.51,	2.22,	3.91,	3.37,	
  5.62,	3.5,	4,	4.1,	4.51,	4.51,	2.9,	4.79,	3.67,	4.77,	5.83,	4.39,	2.98,	
  4.21,	3.79,	2.98,	4.27,	1.3,	3.88,	1.19,	3.3,	3.29,	1.56,	2.67,	3.27,	1.2,	
  2.67,	4.01,	4.83,	1.84,	3.52,	4.23,	2.55,	7.49,	2.98,	4.56,	3,	3.28,	2.37,	
  3.3,	4.75,	3.03,	3.35,	2.94,	3.45,	3.36,	1.86,	2.81,	2.65,	3.52,	6.45,	3.29,	
  4.52,	4.08,	4.24,	5.04,	4.78,	5.88,	4.97,	3.7,	8.81,	3.27,	6.35,	5.69,	3.9,	
  3.9,	3.53,	6.23,	6.23,	6.23,	5.49,	1.29,	3.59,	3.16,	5.88,	5.88,	5.1,	9.77,	
  3.77,	6.23,	2.68,	3.14,	3.14,	6.92,	6.53,	6.53,	4.96,	3.29,	3.92,	3.65,	3.65,	
  2.99,	4.36,	4.21,	5.56,	5.56,	3.36,	4.85,	4.85,	5.12,	3.53,	3.91,	4.01,	4.01,	
  1.64,	2.21,	3.94,	2.64,	3.66,	2.21,	13.82,	6.9,	7.68,	4.41,	4.41,	4.72,	
  5.39,	5.39,	5.39,	5.39,	5.39,	5.39,	2.85,	2.85,	3.52,	3.57,	3.57,	3.87,	4.31,	
  4.26,	3.33,	2.73,	2.82,	1.73,	2.22,	3.51,	3.51,	3.51,	3.13,	3.13,	3.35,	3.35,	
  3.5,	3.05,	3.25,	5.65,	5.65,	4.51,	2.37,	3.83,	2.66,	8.83,	4.77,	4.45,	4.48,	
  8.28,	5.56,	3.76,	2.91,	3.88,	3.2,	3,	1.19,	2.43,	0,	3.21,	3.45,	0.57,	
  4.83,	2.55,	3.86,	2.98,	4.84,	2.16,	5.11,	4.01,	6.83,	6.2,	2.56,	3.38,	2.62,	
  5.91,	8.46,	5.8,	6.86,	11.43,	5.09,	3.7,	4.97,	7.01,	3.31,	3.31,	6.23,	
  3.16,	4.13,	5.88,	9.77,	3.14,	2.93,	4.21,	3.91,	4.01,	3.65,	5.39,	3.59,	3.87,	
  4.32,	4.26,	2.91,	3.05,	2.9,	3.84,	9.45,	4.23,	5.51,	4.63,	4.24,	4.1,	4.1,	
  7.03,	2.37,	3.05,	1.92,	4.52,	5.98,	8.32,	8.81,	8.81,	7.01,	3.31,	3,	4.2,	
  5.88,	5.88,	5.97,	5.97,	5.97,	3.77,	3.14,	3.57,	3.03,	3.53,	3.65,	3.65,	3.53,	
  3.96,	4.01,	2.02,	6.75,	2.68,	3.93,	3.93,	5.39,	3.57,	3.57,	4.51,	3.37,	3.28,	
  5.65,	4.51,	4.51,	4.69,	4.13,	3.3,	4.27,	2.78,	5.05,	0,	2.34,	3.92,	4.02)
t.test(x= unemployment.before, y= unemployment.during, alternative= 'two.sided', 
  var.equal= TRUE)

#Box plot for unemployment rate data
unemployment.df <- data.frame(Time= c(rep(x= 'Before COVID-19', times= 
  length(unemployment.before)), rep(x= 'During COVID-19', times= 
  length(unemployment.during))), Unemployment= c(unemployment.before, 
  unemployment.during))
library(ggplot2)
unemployment.graph <- ggplot(data= unemployment.df, aes(x= Time, y= 
  Unemployment, color= Time)) + geom_boxplot() + geom_jitter(shape= 16, 
  position= position_jitter(0.25)) + scale_y_continuous(limits= c(-1, 20), 
  expand= c(0, 0)) + theme_minimal() + scale_color_grey() + labs(title= 
  'Patient ZCTA Unemployment\nRate for NO/AKI and MINDDS Trials', y= 
  'Unemployment Rate (%)') + theme(plot.title= element_text(size= 20, face= 
  'bold', hjust=0.5), axis.title.y= element_text(size= 18, face= 'bold'), 
  axis.title.x= element_blank(), axis.text= element_text(size= 18, face= 'bold', 
  color= 'black'), legend.position= 'none', panel.grid.major.x= element_blank(), 
  panel.grid.major.y= element_blank(), panel.grid.minor.y= element_blank(), 
  axis.line= element_line(color= 'black', size= 1)) + annotate('text', x= 1, y= 
  15.61, label= 'n= 1,066', size= 6, color= 'black') + annotate('text', x= 2, y= 
  15.82, label= 'n= 332', size= 6, color= 'black') + annotate('segment', x= 1, 
  xend= 2, y= 17.32, yend= 17.32, color= 'black', size= 1) + annotate('text', 
  x= 1.5, y= 18.32, label= 'n.s.', size= 6, color= 'black')
unemployment.graph
