# Supplementary material for: Patient hesitancy in perioperative clinical trial enrollment during the COVID-19 pandemic
Source: PLoS One. 2023 Jan 17;18(1):e0279643. doi: 10.1371/journal.pone.0279643 (PMC9844839; doi:10.1371/journal.pone.0279643)
Supplement: S2 File — (R) [file pone.0279643.s008.R]

#Statistical analysis for enrollment data
enrollment.matrix <- matrix(data= c(150, 643, 183, 358), nrow= 2, ncol= 2)
colnames(enrollment.matrix) <- c('Agreed', 'Refused')
rownames(enrollment.matrix) <- c('During COVID-19', 'Before COVID-19')
enrollment.table <- as.table(enrollment.matrix)
chisq.test(enrollment.table)
library(survival)
library(epiR)
epi.2by2(dat= enrollment.table)
enrollment.ci.z <- (log(0.70))/((log(0.80)-log(0.62))/(2*1.96))
  #ci.z= [log(rr)]/[(log(ci.upper)- log(ci.lower))/(2*1.96)]
enrollment.ci.p <- exp((-0.717*abs(enrollment.ci.z))-
  0.416*(enrollment.ci.z^2))
  #ci.p= e^(-0.717*|z|- 0.416*z^2)

#Bar graph for enrollment data
enrollment.df <- data.frame(Time= c('Before COVID-19', 'During COVID-19'),
  Agreement.Rate= c((100*enrollment.table[2]/sum(enrollment.table[c(2, 4)])), 
  (100*enrollment.table[1]/sum(enrollment.table[c(1, 3)]))))
library(ggplot2)
enrollment.graph <- ggplot(data= enrollment.df, aes(x= Time, y= Agreement.Rate, 
  color= Time, fill= Time)) + geom_bar(stat= 'identity') + 
  scale_y_continuous(limits= c(0, 100), expand= c(0, 0)) + theme_minimal() + 
  scale_fill_grey() + scale_color_grey()+ labs(title= 
  'Rates of Consent to Enrollment\nfor NO/AKI and MINDDS Trials', y= 
  'Rate of Consent to Enrollment (%)') + theme(plot.title= element_text(size= 
  20, face= 'bold', hjust=0.5), axis.title.y= element_text(size= 18, face= 
  'bold'), axis.title.x= element_blank(), axis.text= element_text(size= 18, 
  face= 'bold', color= 'black'), legend.position= 'none', panel.grid.major.x= 
  element_blank(), panel.grid.major.y= element_blank(), panel.grid.minor.y= 
  element_blank(), axis.line= element_line(color= 'black', size= 1)) + 
  annotate('text', x= 1, y= 68.24, label= 'n= 1,001', size= 6, color= 'black') + 
  annotate('text', x= 2, y= 49.05, label= 'n= 333', size= 6, color= 'black') + 
  annotate('segment', x= 1, xend= 2, y= 74.24, yend= 74.24, color= 'black', 
  size= 1) + annotate('text', x= 1.5, y= 75.74, label= '***', size= 6, color= 
  'black')
enrollment.graph
