# Supplementary material for: Patient hesitancy in perioperative clinical trial enrollment during the COVID-19 pandemic
Source: PLoS One. 2023 Jan 17;18(1):e0279643. doi: 10.1371/journal.pone.0279643 (PMC9844839; doi:10.1371/journal.pone.0279643)
Supplement: S3 File — (R) [file pone.0279643.s009.R]

#Statistical analysis for knowledge question
knowledge.matrix <- matrix(data= c(50, 14, 22, 4), nrow= 2, ncol= 2)
colnames(knowledge.matrix) <- c('Yes', 'No')
rownames(knowledge.matrix) <- c('Before COVID-19', 'During COVID-19')
knowledge.table <- as.table(knowledge.matrix)
chisq.test(knowledge.table)

#Bar graph for knowledge question
knowledge.df <- data.frame(Time= c('Before COVID-19', 'During COVID-19'), 
  Percentage= c((100*knowledge.table[1]/sum(knowledge.table[c(1, 3)])), 
  (100*knowledge.table[2]/sum(knowledge.table[c(2, 4)]))))
library(ggplot2)
knowledge.graph <- ggplot(data= knowledge.df, aes(x= Time, y= Percentage, 
  color= Time, fill= Time)) + geom_bar(stat= 'identity') + 
  scale_y_continuous(limits= c(0, 100), expand= c(0, 0)) + theme_minimal() + 
  scale_fill_grey() + scale_color_grey() + labs(title= 
  'Did this study make you more\nknowledgeable about the
procedure you received?', y= 'Yes Responses (%)') + theme(plot.title= 
  element_text(size= 20, face= 'bold', hjust= 0.5), axis.title.y= 
  element_text(size= 18, face= 'bold'), axis.title.x= element_blank(), 
  axis.text= element_text(size= 18, face= 'bold', color= 'black'), 
  legend.position= 'none', panel.grid.major.x= element_blank(), 
  panel.grid.major.y= element_blank(), panel.grid.minor.y= element_blank(), 
  axis.line= element_line(color= 'black', size= 1)) + annotate('text', x= 1, y=
  73.44, label= 'n= 72', size= 6, color= 'black') + annotate('text', x= 2, y= 
  81.78, label= 'n= 18', size= 6, color= 'black') + annotate('segment', x= 1, 
  xend= 2, y= 87.78, yend= 87.78, color= 'black', size= 1) + annotate('text', 
  x= 1.5, y= 91.78, label= 'n.s.', size= 6, color= 'black')
knowledge.graph

#Statistical analysis for active question
active.matrix <- matrix(data= c(40, 11, 29, 5), nrow= 2, ncol= 2)
colnames(active.matrix) <- c('Yes', 'No')
rownames(active.matrix) <- c('Before COVID-19', 'During COVID-19')
active.table <- as.table(active.matrix)
chisq.test(active.table)

#Bar graph for active question
active.df <- data.frame(Time= c('Before COVID-19', 'During COVID-19'), 
  Percentage= c((100*active.table[1]/sum(active.table[c(1, 3)])), 
  (100*active.table[2]/sum(active.table[c(2, 4)]))))
library(ggplot2)
active.graph <- ggplot(data= active.df, aes(x= Time, y= Percentage, 
  color= Time, fill= Time)) + geom_bar(stat= 'identity') + 
  scale_y_continuous(limits= c(0, 100), expand= c(0, 0)) + theme_minimal() + 
  scale_fill_grey() + scale_color_grey() + labs(title= 
  'Did participating in this study\nmake you a more active part of 
the medical care you received?', y= 'Yes Responses (%)') + theme(plot.title= 
  element_text(size= 20, face= 'bold', hjust= 0.5), axis.title.y= 
  element_text(size= 18, face= 'bold'), axis.title.x= element_blank(), 
  axis.text= element_text(size= 18, face= 'bold', color= 'black'), 
  legend.position= 'none', panel.grid.major.x= element_blank(), 
  panel.grid.major.y= element_blank(), panel.grid.minor.y= element_blank(),
  axis.line= element_line(color= 'black', size= 1)) + annotate('text', x= 1, y= 
  61.97, label= 'n= 69', size= 6, color= 'black') + annotate('text', x= 2, y= 
  72.75, label = 'n= 16', size= 6, color= 'black') + annotate('segment', x= 1, 
  xend= 2, y= 78.75, yend= 78.75, color= 'black', size= 1) + annotate('text', 
  x= 1.5, y= 82.75, label= 'n.s.', size= 6, color= 'black')
active.graph

#Statistical analysis for stress question
library(car)
library(carData)
stress.before <- c(rep(x= 2, times= 3), rep(x= 3, times= 44), rep(x= 4, times= 
  12), rep(x= 5, times= 11))
stress.during <- c(rep(x= 3, times= 14), rep(x= 4, times= 2), rep(x= 5, times= 
  2))
stress.responses <- c(stress.before, stress.during)
stress.groups <- as.factor(c(rep(x= 'Before COVID-19', times= 
  length(stress.before)), rep(x= 'During COVID-19', times= 
  length(stress.during))))
leveneTest(y= stress.responses, group= stress.groups)
wilcox.test(stress.before, stress.during)

#Bar graph for stress question
stress.df <- data.frame(Time= rep(c('Before COVID-19', 'During COVID-19'), 
  each= 5), Response= factor(rep(c('A lot more anxious', 
  'Slightly more anxious', 'No change', 'Slightly less anxious', 
  'A lot less anxious'), times= 2), levels= c('A lot more anxious', 
  'Slightly more anxious', 'No change', 'Slightly less anxious', 
  'A lot less anxious')), Percentage= c(100*(0/70), 100*(3/70), 100*(44/70), 
  100*(12/70), 100*(11/70), 100*(0/18), 100*(0/18), 100*(14/18), 100*(2/18), 
  100*(2/18)))
library(ggplot2)
stress.graph <- ggplot(data= stress.df, aes(x= Time, y= Percentage, color= 
  Response, fill= Response)) + geom_bar(stat= 'identity', position= 
  position_dodge(width= 0.94)) + scale_y_continuous(limits= c(0, 100), expand= 
  c(0, 0)) + theme_minimal() + scale_fill_grey() + scale_color_grey() + 
  labs(title= 'How did participating in the study
affect your level of stress or anxiety\nsurrounding your procedure?', y= 
  'Response Rate (%)') + theme(plot.title= element_text(size= 20, face= 'bold', 
  hjust= 0.5), axis.title.y= element_text(size= 18, face= 'bold'), 
  axis.title.x= element_blank(), axis.text= element_text(size= 18, face= 
  'bold', color= 'black'), legend.position= 'none', panel.grid.major.x= 
  element_blank(), panel.grid.major.y= element_blank(), panel.grid.minor.y= 
  element_blank(), axis.line= element_line(color= 'black', size= 1)) + 
  annotate('text', x= 1, y= 67.86, label= 'n= 70', size= 6, color= 'black') + 
  annotate('text', x= 2, y= 82.78, label = 'n= 18', size= 6, color= 'black') + 
  annotate('segment', x= 1, xend= 2, y= 88.78, yend= 88.78, color= 'black', 
  size= 1) + annotate('text', x= 1.5, y= 92.78, label= 'n.s.', size= 6, color= 
  'black')
stress.graph

#Statistical analysis for satisfaction question
library(car)
library(carData)
satisfaction.before <- c(rep(x= 4, times= 19), rep(x= 5, times= 54))
satisfaction.during <- c(rep(x= 4, times= 4), rep(x= 5, times= 14))
satisfaction.responses <- c(satisfaction.before, satisfaction.during)
satisfaction.groups <- as.factor(c(rep(x= 'Before COVID-19', times= 
  length(satisfaction.before)), rep(x= 'During COVID-19', times= 
  length(satisfaction.during))))
leveneTest(y= satisfaction.responses, group= satisfaction.groups)
wilcox.test(satisfaction.before, satisfaction.during)

#Bar graph for satisfaction question
satisfaction.df <- data.frame(Time= rep(c('Before COVID-19', 
  'During COVID-19'), each= 5), Response= factor(rep(c('Very dissatisfied', 
  'Dissatisfied', 'Neutral', 'Satisfied', 'Very satisfied'), times= 2), levels= 
  c('Very dissatisfied', 'Dissatisfied', 'Neutral', 'Satisfied', 
  'Very satisfied')), Percentage= c(100*(0/73), 100*(0/73), 100*(0/73), 
  100*(19/73), 100*(54/73), 100*(0/18), 100*(0/18), 100*(0/18), 100*(4/18), 
  100*(14/18)))
library(ggplot2)
satisfaction.graph <- ggplot(data= satisfaction.df, aes(x= Time, y= Percentage, 
  color= Response, fill= Response)) + geom_bar(stat= 'identity', position= 
  position_dodge(width= 0.94)) + scale_y_continuous(limits= c(0, 100), expand= 
  c(0, 0)) + theme_minimal() + scale_fill_grey() + scale_color_grey() + 
  labs(title= 'How satisfied or dissatisfied were
  you with your experience as a\nstudy participant?', y= 'Response Rate (%)') + 
  theme(plot.title= element_text(size= 20, face= 'bold', hjust= 0.5), 
  axis.title.y= element_text(size= 18, face= 'bold'), axis.title.x= 
  element_blank(), axis.text= element_text(size= 18, face= 'bold', color= 
  'black'), legend.position= 'none', panel.grid.major.x= element_blank(), 
  panel.grid.major.y= element_blank(), panel.grid.minor.y= element_blank(), 
  axis.line= element_line(color= 'black', size= 1)) + annotate('text', x= 1, y= 
  78.97, label= 'n= 73', size= 6, color= 'black') + annotate('text', x= 2, y= 
  82.78, label = 'n= 18', size= 6, color= 'black') + annotate('segment', x= 1, 
  xend= 2, y= 88.78, yend= 88.78, color= 'black', size= 1) + annotate('text', 
  x= 1.5, y= 92.78, label= 'n.s.', size= 6, color= 'black')
satisfaction.graph

#Statistical analysis for redo question
redo.matrix <- matrix(data= c(73, 17, 1, 0), nrow= 2, ncol= 2)
colnames(redo.matrix) <- c('Yes', 'No')
rownames(redo.matrix) <- c('Before COVID-19', 'During COVID-19')
redo.table <- as.table(redo.matrix)
fisher.test(redo.table)

#Bar graph for redo question
redo.df <- data.frame(Time= c('Before COVID-19', 'During COVID-19'), 
  Percentage= c((100*redo.table[1]/sum(redo.table[c(1, 3)])), 
  (100*redo.table[2]/sum(redo.table[c(2, 4)]))))
library(ggplot2)
redo.graph <- ggplot(data= redo.df, aes(x= Time, y= Percentage, color= Time, 
  fill= Time)) + geom_bar(stat= 'identity') + scale_y_continuous(limits= 
  c(0, 100), expand= c(0, 0)) + theme_minimal() + scale_fill_grey() + 
  scale_color_grey() + labs(title= 'Knowing what you know now,
  would you participate in\nthis study again?', y= 'Yes Responses (%)') + 
  theme(plot.title= element_text(size= 20, face= 'bold', hjust= 0.5), 
  axis.title.y= element_text(size= 18, face= 'bold'), axis.title.x= 
  element_blank(), axis.text= element_text(size= 18, face= 'bold', color= 
  'black'), legend.position= 'none', panel.grid.major.x= element_blank(), 
  panel.grid.major.y= element_blank(), panel.grid.minor.y= element_blank(), 
  axis.line= element_line(color= 'black', size= 1))
redo.graph

#Statistical analysis for recommend question
recommend.matrix <- matrix(data= c(71, 17, 3, 0), nrow= 2, ncol= 2)
colnames(recommend.matrix) <- c('Yes', 'No')
rownames(recommend.matrix) <- c('Before COVID-19', 'During COVID-19')
recommend.table <- as.table(recommend.matrix)
fisher.test(recommend.table)

#Bar graph for recommend question
recommend.df <- data.frame(Time= c('Before COVID-19', 'During COVID-19'), 
  Percentage= c((100*recommend.table[1]/sum(recommend.table[c(1, 3)])), 
  (100*recommend.table[2]/sum(recommend.table[c(2, 4)]))))
library(ggplot2)
recommend.graph <- ggplot(data= recommend.df, aes(x= Time, y= Percentage, 
  color= Time, fill= Time)) + geom_bar(stat= 'identity') + 
  scale_y_continuous(limits= c(0, 100), expand= c(0, 0)) + theme_minimal() + 
  scale_fill_grey() + scale_color_grey() + labs(title= 
  'Would you recommend this study to\na family member or a friend if they 
  were given the chance to participate?', y= 'Yes Responses (%)') + 
  theme(plot.title= element_text(size= 20, face= 'bold', hjust= 0.5), 
  axis.title.y= element_text(size= 18, face= 'bold'), axis.title.x= 
  element_blank(), axis.text= element_text(size= 18, face= 'bold', color= 
  'black'), legend.position= 'none', panel.grid.major.x= element_blank(), 
  panel.grid.major.y= element_blank(), panel.grid.minor.y= element_blank(), 
  axis.line= element_line(color= 'black', size= 1))
recommend.graph
